# Supplementary material for: SARS-CoV-2 receptor ACE2 is upregulated by fatty acids in human MASH
Source: JHEP Rep. 2023 Oct 13;6(1):100936. doi: 10.1016/j.jhepr.2023.100936 (PMC10698276; doi:10.1016/j.jhepr.2023.100936)
Supplement: Multimedia component 2 — : [file mmc2.xlsx]

## Sheet: Feuil1
Anonymized ID	AGE	SEX	BMI*	CONDITION	Bilirubin total/conjugated/free	ALAT (threshold value)	ASAT (threshold value)	AP (threshold value)	ALBUMIN (g/l)	CLINICAL DIAGNOSIS	INDICATION FOR SURGERY	Steatosis	Ballooning	Inflammation	NAFLD Activity Score	MASH Grading
U1241_1	51	M	30	MASLD	9.2/NA/NA	28 (41)	27 (40)	151 (130)	40	dyslipemia, colorectal cancer	metastasis	1	0	1	2	2
U1241_2	80	M	36	MASLD	8.5/4.1/4.4	104 (40)	70 (41)	71 (130)	NA	arterial hypertension, dyslipemia	HCC	3	1	2	6	3
U1241_3	79	M	37	MASLD	10.4/NA/NA	39 (50)	40 (50)	107 (130)	42	type II diabetes	HCC	2	2	1	5	2
U1241_4	55	F	26	MASLD	NA/NA/NA	NA	NA	122 (150)	NA	breast cancer	metastasis	3	1	2	6	3
U1241_5	46	M	32	MASLD	5.3/NA/NA	84 (56)	49 (34)	207 (150)	40	arterial hypertension, dyslipemia	CCA	1	1	1	3	2
U1241_6	71	M	35	MASLD	9.2/NA/NA	32 (56)	30 (34)	69 (150)	NA	arterial hypertension, dyslipemia, colon and prostate cancer	metastasis	2	1	1	4	1
U1241_7	73	M	33	MASLD	NA/NA/NA	47 (55)	31 (34)	87 (150)	NA	type I diabetes, arterial hypertension	necrotic tumor	3	2	2	7	3
U1241_8	74	M	25	MASLD	10/NA/NA	NA	NA	NA	44	type II diabetes	HCC	1	1	0	2	1
U1241_9	68	M	35	MASLD	NA/NA/NA	NA	NA	NA	NA	arterial hypertension, type II diabetes, sleep apnea, hyperuricemia	HCC	2	1	1	4	2
U1241_10	78	M	33	CONTROL	5/<3/NA	24 (45)	24 (35)	86 (130)	24	arterial hypertension, dyslipemia, type II diabetes, colon cancer	HCC	0	0	0	0	NO MASH
U1241_11	71	F	30	CONTROL	NA/NA/NA	NA	NA	NA	40	arterial hypertension, renal cancer	metastasis	0	0	0	0	NO MASH
U1241_12	66	F	NA	CONTROL	NA	NA	NA	NA	NA	focal nodular hyperplasia (FNH)	FNH resection	0	0	0	0	NO MASH
U1241_13	70	F	NA	CONTROL	NA	NA	NA	NA	NA	pancreatic neuroendocrine cancer	metastasis	0	0	0	0	NO MASH
U1241_14	67	M	NA	CONTROL	NA	NA	NA	NA	NA	colorectal cancer	metastasis	0	0	0	0	NO MASH
*Abbreviations
BMI	body mass index
ALAT	alanine-amino transferase
ASAT	aspartate-amino transferase
NA	not available
HCC	hepatocellular carcinoma
CCA	cholangiocarcinoma
