# Supplementary material for: SARS-CoV-2 receptor ACE2 is upregulated by fatty acids in human MASH
Source: JHEP Rep. 2023 Oct 13;6(1):100936. doi: 10.1016/j.jhepr.2023.100936 (PMC10698276; doi:10.1016/j.jhepr.2023.100936)
Supplement: Multimedia component 3 [file mmc3.xlsx]

## Sheet: Feuil1
Specificity	Clone	Isotype	Antigen retrieval	Stainer kit	Signal amplification	Incubation conditions	Supplier	Dilution	Secondary Antibody	Test type
ACE2	CL4035	IgG1	pH8 - Ultra Cell Conditional Solution (Ultra CC1)	Ventana Omnimap	Non used	60 min, 37°C	Thermo Fisher	1/800	anti-mouse HRP	immunoperoxidase
TMPRSS2	P5H9-A3	IgG1-Kappa	pH8 - Ultra Cell Conditional Solution (Ultra CC1)	Ventana Omnimap	Non used	60 min, 37°C	Merck	1/200	anti-mouse HRP	immunoperoxidase
ACE2	CL4035	IgG	pH8 - Ultra Cell Conditional Solution (Ultra CC1)	Ventana Rhodamine kit	HRP enzyme kit Tyramide signal amplification	60 min, 37°C	Thermo Fisher	1/800	anti-mouse HRP	immunofluorescence
CD34	SI16-01	IgG	pH8 - Ultra Cell Conditional Solution (Ultra CC1)	Ventana Fam kit	HRP enzyme kit Tyramide signal amplification	60 min, 37°C	Thermo Fisher	1/500	anti-rabit-HRP	immunofluorescence
CLEC4M (DC-SIGNR)	EPR11211	IgG	pH8 - Ultra Cell Conditional Solution (Ultra CC1)	Ventana Fam kit	HRP enzyme kit Tyramide signal amplification	60 min, 37°C	Abcam	1/750	anti-rabit-HRP	immunofluorescence
ABCC2 (MRP2)	EPR10997(2)	IgG	pH8 - Ultra Cell Conditional Solution (Ultra CC1)	Ventana Fam kit	HRP enzyme kit Tyramide signal amplification	60 min, 37°C	Abcam	1/500	anti-rabit-HRP	immunofluorescence
ACTA2 (ɑ-SMA)	1A4	IgG2a Kappa	pH8 - Ultra Cell Conditional Solution (Ultra CC1)	Ventana Fam kit	HRP enzyme kit Tyramide signal amplification	60 min, 37°C	Thermo Fisher	1/200	anti-mouse HRP	immunofluorescence
HEP PAR-1	OCH1E5	IgG1-Kappa	pH8 - Ultra Cell Conditional Solution (Ultra CC1)	Ventana Fam kit	HRP enzyme kit Tyramide signal amplification	60 min, 37°C	DAKO	1/500	anti-mouse HRP	immunofluorescence
CD45	2B11	IgG1-Kappa	pH8 - Ultra Cell Conditional Solution (Ultra CC1)	Ventana Fam kit	HRP enzyme kit Tyramide signal amplification	60 min, 37°C	Thermo Fisher	1/2000	anti-mouse HRP	immunofluorescence
CD68	PG-M1	IgG3-Kappa	pH8 - Ultra Cell Conditional Solution (Ultra CC1)	Ventana Fam kit	HRP enzyme kit Tyramide signal amplification	60 min, 37°C	Thermo Fisher	1/100	anti-mouse HRP	immunofluorescence
CD3	SP7	IgG	pH8 - Ultra Cell Conditional Solution (Ultra CC1)	Ventana Fam kit	HRP enzyme kit Tyramide signal amplification	60 min, 37°C	Thermo Fisher	1/1000	anti-rabit-HRP	immunofluorescence
