# Supplementary material for: SARS-CoV-2 receptor ACE2 is upregulated by fatty acids in human MASH
Source: JHEP Rep. 2023 Oct 13;6(1):100936. doi: 10.1016/j.jhepr.2023.100936 (PMC10698276; doi:10.1016/j.jhepr.2023.100936)
Supplement: Multimedia component 4 [file mmc4.xlsx]

## Sheet: Feuil1
PRIMER	SEQUENCE
ACE2_hu_FWD	GTGCACAAAGGTGACAATGG
ACE2_hu_REV	GGCTGCAGAAAGTGACATGA
TMPRSS2_hu_FWD	CTCTCCCTAACCCCTTGTCC
TMPRSS2_hu_REV	AGAGGTGACAGCTCCATGCT
HPRT1_hu_FWD	ACCCCACGAAGTGTTGGATA
HPRT1_hu_REV	AAGCAGATGGCCACAGAACT
FURIN_hu_FWD	AAAACACCAGCGAAGCCAAC
FURIN_hu_REV	CTTCCTCGCACACCACACAG
CCL2_hu_FWD	TGTCCCAAAGAAGCTGTGATC
CCL2_hu_REV	ATTCTTGGGTTGTGGAGTGAG
PLIN2_hu_FWD	CCATTCTACTGTTCACCTGATTGA
PLIN2_hu_FWD	ACCCATGAGAGGTAGAGCTTAT
CXCL8_R	AAGAAACCACCGGAAGGAAC
CXCL8_F	AAATTTGGGGTCGAAAGGTT
TBP_hu_FWD	GAGAGTTCTGGGATTGTACCG
TBP_hu_REV	ATCCTCATGATTACCGCAGC
