# Supplementary material for: SARS-CoV-2 receptor ACE2 is upregulated by fatty acids in human MASH
Source: JHEP Rep. 2023 Oct 13;6(1):100936. doi: 10.1016/j.jhepr.2023.100936 (PMC10698276; doi:10.1016/j.jhepr.2023.100936)
Supplement: Multimedia component 5 [file mmc5.xlsx]

## Sheet: GSE_nodes_grey60
names	nb_edges	Gene_Significance_Steatohepatisis	pval.Gene_Significance_Steatohepatisis	Module_Membership_grey60	pval.Module_Membership_grey60
ARL2	221	0.599962466845333	3.78097815959697e-25	0.929220790849027	3.50138984822454e-106
C4orf48	196	0.572292248704864	1.53022341115695e-22	0.883515180451401	2.41546120757008e-81
MAIP1	180	-0.522870144191558	1.87951179983943e-18	-0.871669313878006	1.33968371851295e-76
QSOX1	172	0.60068944319524	3.20386356934164e-25	0.853905019700708	2.63939519666184e-70
MINDY4	169	0.567615096807498	3.99479639381833e-22	0.858932308052545	5.34774921340249e-72
TAX1BP3	168	0.557327912197916	3.12741461779849e-21	0.826319400157629	5.0412226728577e-62
DNAJC25	162	-0.532796228538647	3.20559473222573e-19	-0.825738597089606	7.25946619575963e-62
LCAT	162	-0.51338066549608	9.66621035844912e-18	-0.834318500913538	2.8813637373332e-64
INMT	156	0.674130271538561	1.47240118498828e-33	0.83367415019803	4.41239615747021e-64
TMEM56	152	-0.571995945267078	1.62687069934565e-22	-0.835883864109781	1.01541721084893e-64
STX17-AS1	139	-0.420652507272477	7.71896137846708e-12	-0.816426089287432	2.10199581995107e-59
FXYD5	138	0.611454058552467	2.62265047518636e-26	0.770793600880252	4.30417159482736e-49
GP1BB	138	0.551060923205276	1.05836345061992e-20	0.832240679205838	1.13130242721725e-63
ACSM2B	133	-0.519942216187458	3.1322734957859e-18	-0.778610727992263	1.10693899132576e-50
C8orf82	133	-0.443611473167927	3.87523429903162e-13	-0.788841286667909	7.28956457678416e-53
LINC00239	133	0.495293018901505	1.91002982302495e-16	0.793655317131455	6.22076662859028e-54
LINC00857	132	0.516010227457961	6.17157524232811e-18	0.825251637776378	9.84538727039446e-62
ACAD11	120	-0.526950782226906	9.14763649833096e-19	-0.733872426751983	2.33473471037733e-42
HYPK	120	-0.627840555648325	4.80846170527878e-28	-0.797785564888324	7.14266264802729e-55
PIGY	119	-0.45740477921636	5.74690588930485e-14	-0.767372497445801	2.04140131131052e-48
C16orf58	111	-0.45274045210949	1.10639556943064e-13	-0.760209037367664	4.88199935417063e-47
HSPB2	111	0.61135508754303	2.68487157842459e-26	0.765284771883211	5.20961453952042e-48
SLC6A10P	108	0.592685522594079	1.93923969035284e-24	0.807895732424196	2.86934059740764e-57
ST7	108	-0.564565370387561	7.40775075556264e-22	-0.796020423472547	1.81231349269975e-54
WASHC1	107	0.481647025584286	1.61863819490008e-15	0.757334870643762	1.69134864598261e-46
C18orf32	106	-0.320546300771066	3.2828678607766e-07	-0.767068838832368	2.34084676796767e-48
HAUS7	106	0.308006649392854	9.77364786210526e-07	0.73844977363255	3.94103850206168e-43
ACAP1	101	0.594007976575944	1.44521640345703e-24	0.767249743921634	2.1575937628144e-48
DHRS4L1	101	-0.588618073005019	4.75046351718078e-24	-0.72198347455197	2.00598694072778e-40
AMT	100	-0.414853043157006	1.58678200370074e-11	-0.673196692103228	1.94597926093167e-33
DBNDD2	100	0.584810589231666	1.08652565184527e-23	0.67778020803221	4.90039148370419e-34
LINC01191	100	0.539949324518673	8.63964803139753e-20	0.811267258561313	4.23528602835198e-58
DHRS4	99	-0.528724550258141	6.66882807259658e-19	-0.711962477610659	7.17746107081937e-39
WASH3P	99	0.391928227951173	2.40057293730062e-10	0.75317322633375	9.91729738826307e-46
SMIM1	96	-0.467323053472481	1.38018548918378e-14	-0.729186927291008	1.38907598205307e-41
ZGPAT	92	-0.374543466298983	1.64622582161798e-09	-0.617483157612872	6.18852164081709e-27
ARPC4	91	0.455755555409443	7.25295891325691e-14	0.778689011971426	1.06629092350516e-50
FMC1	90	-0.451869443395505	1.24897789142748e-13	-0.641064120267207	1.59667427526502e-29
TMSB4X	89	0.566802459803417	4.7122551262001e-22	0.758168932003548	1.18144277881276e-46
EGLN2	87	0.430125716246692	2.30838360518424e-12	0.724096554715806	9.24660046202171e-41
PABPN1	85	0.290633777687435	4.08512485052058e-06	0.722531680262945	1.64198005123291e-40
MAGI2-AS3	84	-0.445888813370018	2.84452975491963e-13	-0.749524739056932	4.54302809411129e-45
UGT1A3	83	-0.464143010661277	2.19154251771963e-14	-0.766613123585483	2.87352370892205e-48
LINC00892	81	0.581607360976751	2.16116976363404e-23	0.688909607529617	1.54799368518149e-35
ZNF511	81	-0.3943779318172	1.81344842437904e-10	-0.750238264214998	3.3805356556311e-45
IGF2	78	-0.492289056881501	3.0825731295618e-16	-0.716577871903785	1.40851244908363e-39
ZNF816	77	0.60845270427967	5.32064185772538e-26	0.728936405011879	1.52643961047304e-41
TMSB15B	76	0.442020509717957	4.80308390644706e-13	0.71186631087768	7.42263435463856e-39
MIR4435-2HG	73	0.593728629538002	1.5379992403595e-24	0.760142058760606	5.02642942864546e-47
NPC2	73	0.39938211714648	1.01519813365468e-10	0.6812950153786	1.67323331517624e-34
SDCBP2	72	0.582677410117048	1.71905679200472e-23	0.760398066443481	4.49614775267904e-47
WFDC1	70	0.524993276399517	1.29376642141409e-18	0.65620359131823	2.62195133182732e-31
RAB4A	69	-0.380293277842039	8.81764359458475e-10	-0.710874052150833	1.04887009626389e-38
DNMT3L	68	-0.445827122175263	2.86854329350477e-13	-0.687520305263206	2.4030143284869e-35
UGT1A4	68	-0.485258682829625	9.27933278826958e-16	-0.735816740249159	1.10157763009961e-42
AQP7P3	67	-0.387044340690711	4.17055960146714e-10	-0.652748809996615	6.8368583644412e-31
TMEM64	67	-0.518297825727181	4.16390659046599e-18	-0.750739373214025	2.74522642939829e-45
LOC100129917	64	-0.439615432759401	6.63020264497954e-13	-0.7323487527096	4.18683274393796e-42
YBX3P1	64	0.326920232011647	1.84935815665023e-07	0.662205023330395	4.81317276319464e-32
IPO11	63	0.416268523220799	1.33255590421667e-11	0.730120205420025	9.76688699341127e-42
MAP1A	63	0.418846877722717	9.67475359577062e-12	0.730541809353199	8.32612720738141e-42
CHMP3	61	0.381379068898449	7.82628222399368e-10	0.630590014490682	2.40105992369458e-28
NUDT3	61	0.257006825920266	5.03519696177192e-05	0.734695093147013	1.70043171534798e-42
RPL37	61	-0.260974260111266	3.80832158393573e-05	-0.669705641200666	5.47173885107536e-33
C11orf80	60	0.579694971105458	3.24658144810785e-23	0.777692878348072	1.71447363697716e-50
FXYD2	60	0.529246262702561	6.07469503775153e-19	0.667559528132348	1.02593826030697e-32
PTGDS	59	0.595856686176291	9.55937696591915e-25	0.619083028365429	4.19647669751029e-27
UTP14C	59	-0.409713825965312	2.97080830805782e-11	-0.696702829541512	1.25369799472045e-36
TICAM2	56	0.381590775328542	7.64599469814586e-10	0.692490635511926	4.92600841973523e-36
FAM13A-AS1	55	0.452510688288374	1.14238381901379e-13	0.702599915386808	1.77267353511428e-37
CARD9	54	0.474158983991637	5.02517319182276e-15	0.671061963511338	3.66787609387526e-33
RPP21	53	0.453329532300146	1.01911002655456e-13	0.690708883661813	8.72610167777373e-36
UGT2B11	52	-0.360097909992014	7.4933922788971e-09	-0.60297330345179	1.89889697790675e-25
AQP7P1	51	-0.377875060965224	1.14823337392932e-09	-0.558821218072556	2.33009415615166e-21
ECSCR	51	0.482842650039776	1.34732737708856e-15	0.581584833806539	2.17158854250093e-23
LINC00924	51	0.447855514983771	2.17386690472821e-13	0.669598063081103	5.64760266563909e-33
MSMP	51	0.323257943514923	2.57586223513512e-07	0.565802108025243	5.77114705750649e-22
PHOSPHO2	50	-0.392188102669673	2.33045222282074e-10	-0.630773055027936	2.29201166092565e-28
RPS10	50	0.442401969800895	4.56260427786334e-13	0.579628529846245	3.29265158265122e-23
SEPT7P9	50	-0.296172596078622	2.6154393268664e-06	-0.652547897987375	7.22595746727145e-31
S1PR3	49	0.359108600864529	8.29032752653457e-09	0.559077353210934	2.21506364240639e-21
COL14A1	48	0.447979426191971	2.13722507811953e-13	0.571818347200106	1.68765074185858e-22
RBM4	48	0.35274507867961	1.5752298685696e-08	0.618824904031195	4.4685731008087e-27
ADORA2A	47	0.383427318190572	6.24202958515781e-10	0.688623533774231	1.69505380193576e-35
HSPA1A	47	-0.52075161697291	2.72116422428131e-18	-0.702425874562927	1.87932235199271e-37
LINC01816	47	-0.465943983828669	1.68763415062881e-14	-0.671827685726533	2.92373474278477e-33
LOC100506123	46	0.47151719695824	7.44531331983309e-15	0.658376813180219	1.42555169338802e-31
STAU2	46	-0.402213436482993	7.2798385485515e-11	-0.629498072779337	3.16625295079952e-28
C6orf48	45	0.445435588849061	3.02562751952068e-13	0.604789130147223	1.24904199601012e-25
CKLF	45	0.431756420078534	1.86812106737205e-12	0.465645327705095	1.76255007716982e-14
COLCA2	45	0.40314694011418	6.51933194260746e-11	0.647466231645256	2.89001351585113e-30
HIST1H4H	45	0.31399258351173	5.84236664767591e-07	0.525756587208332	1.13049127065459e-18
APOC4	44	-0.280354293123546	9.11952418433258e-06	-0.514588570196607	7.86964448039385e-18
HLA-A	44	0.474636461808442	4.67881268359857e-15	0.610694003321811	3.13942820638948e-26
AS3MT	43	-0.316671815954094	4.62348760556969e-07	-0.666675007672026	1.32732170212614e-32
BPHL	43	-0.377669571636583	1.17417195339111e-09	-0.513045085198902	1.02330022349252e-17
NBL1	43	0.322726740645553	2.70170511912796e-07	0.557723512154208	2.89326776545805e-21
IGLL3P	42	0.520350235321694	2.91794450981693e-18	0.487733393632402	6.31390637703511e-16
MRPS24	42	-0.273008995569254	1.5879595548131e-05	-0.560680887001674	1.61176839500108e-21
NCOR1P1	42	-0.29723903214929	2.39767844152006e-06	-0.670995688381691	3.74045306100058e-33
PMS2P2	42	-0.338569078452943	6.25999808319624e-08	-0.658104587204375	1.53905146089627e-31
AMACR	41	-0.358007248706439	9.27384800863688e-09	-0.638508798491727	3.12326858139618e-29
HLA-B	41	0.392267914287987	2.30931899246294e-10	0.560918529133873	1.5373585449517e-21
CBS	40	-0.251443138227276	7.39328477861775e-05	-0.593979630911338	1.45437419204039e-24
LINC01094	40	0.292918082824566	3.40272815582913e-06	0.609381574702978	4.2779181039984e-26
MIAT	40	0.446049766258787	2.78279817051075e-13	0.542948263676023	4.93983376186834e-20
PCBP1-AS1	40	-0.437468405559516	8.82233107610855e-13	-0.629326307634731	3.30674623746073e-28
RAD51AP2	40	-0.305071788382062	1.2526639922311e-06	-0.645255762254499	5.23848196898715e-30
RNASE4	40	-0.420527623159202	7.8408174802171e-12	-0.642895500437908	9.83271774244972e-30
RPL13A	40	0.590507455602524	3.13815638556918e-24	0.52953889216779	5.76452180404347e-19
CCDC32	39	0.174487428098543	0.00639294469609092	0.527033685879157	9.01387385850567e-19
MTHFS	39	-0.427353795507258	3.29914942236469e-12	-0.538696608577563	1.08942256102688e-19
RBKS	39	-0.424825041326462	4.55682600161073e-12	-0.41951254312579	8.90326359564061e-12
RNA18SN5	39	-0.272851346485906	1.60669593482622e-05	-0.553038175016001	7.2242592172585e-21
RNA28SN5	39	-0.395514960431987	1.59084112800247e-10	-0.651664558989853	9.21233110217794e-31
ATRIP	38	0.311099268325287	7.50266946540022e-07	0.622772864667416	1.69857345748339e-27
CASP17P	38	0.425480647031393	4.19189567968649e-12	0.518822911864753	3.80270461269166e-18
CMC4	38	-0.422360759411764	6.2262718863964e-12	-0.615898978468689	9.07161383978646e-27
INAFM1	38	0.543588741856386	4.38072921027914e-20	0.651560079168472	9.48028971036754e-31
TXNDC5	38	0.284573412752588	6.58393240187725e-06	0.518280757654436	4.17619545771791e-18
BSCL2	37	0.400915465414108	8.48207484604341e-11	0.616479673338829	7.88695308047235e-27
LTC4S	37	0.499235203690483	1.01187647842408e-16	0.391384191941562	2.55406062148993e-10
FAM156A	36	0.26606448312904	2.64404030724782e-05	0.589086958857186	4.28706676268911e-24
LBHD1	36	0.332571054317747	1.0996254268781e-07	0.64552369903128	4.87538656678576e-30
LINC00619	36	0.297059717362638	2.43304185264185e-06	0.600822579069186	3.10800065743025e-25
LOC100506368	36	-0.29047038713306	4.13863129884021e-06	-0.56188568547736	1.26783387007834e-21
LRCH4	36	0.37412680578829	1.72160059407991e-09	0.5953216557283	1.07770072334701e-24
GUSBP2	35	0.4050360375543	5.20924927895543e-11	0.553131947680544	7.09415732056188e-21
SPHAR	35	-0.264565296273241	2.94628863469912e-05	-0.658536277024376	1.36294396360734e-31
NDUFC2	34	-0.352241925127077	1.65624533723328e-08	-0.592550071087486	1.99837879064342e-24
TAP1	34	0.298694573502971	2.12822594338096e-06	0.578185237166261	4.46822096903389e-23
TPSAB1	34	0.374986977385858	1.56950667318592e-09	0.5503712873123	1.20842545215083e-20
TUBB3	34	0.435374460858701	1.16341564419651e-12	0.535824990694243	1.84695949682158e-19
AGPAT1	33	0.387578629100207	3.92774611909095e-10	0.639356052635082	2.50206568032252e-29
CDC40	33	-0.394119964192927	1.86801175203082e-10	-0.603249076633981	1.78216136362222e-25
DNLZ	33	0.34799996582951	2.51908730015509e-08	0.580135862056495	2.95653705056657e-23
MREG	33	-0.262006023061703	3.53894620487601e-05	-0.427625314340907	3.18619517198928e-12
NSUN5P1	33	0.375870729805772	1.42682330791299e-09	0.52785601884085	7.78680974943852e-19
PMF1	33	-0.327986395505311	1.67792081128118e-07	-0.582190400326316	1.9079840248338e-23
TATDN2	33	0.383940149714179	5.8969163255118e-10	0.591117658817205	2.74327128402847e-24
DHRSX	31	-0.389678430186228	3.09960383563663e-10	-0.604466417838389	1.34584195025747e-25
IGKV1ORY-1	31	0.301576658821174	1.67751738761466e-06	0.621337134251085	2.41849316782637e-27
LINC00265	31	-0.391454357896836	2.53374254999365e-10	-0.591462463997244	2.54220679317187e-24
RPL32	31	0.581976835282125	1.99714283538412e-23	0.539826476831174	8.83872857594441e-20
SNHG11	31	0.416913660147812	1.23028433512999e-11	0.557986212729484	2.74739277912529e-21
TVP23B	31	-0.389964924637342	3.00067419721432e-10	-0.561053398936681	1.49664162690148e-21
DUBR	30	0.416572215301164	1.28342174560919e-11	0.418913528867378	9.59466528693414e-12
FBXO16	30	0.218807920525467	0.000592534797434781	0.536348574866978	1.67810389241248e-19
GNG10	30	-0.285804601556533	5.98085481126766e-06	-0.550683862785729	1.13798384587576e-20
PLSCR3	30	0.48357494793033	1.20370205772744e-15	0.393657488265414	1.96984735367839e-10
SNORD32A	30	-0.361940815948675	6.20173204445237e-09	-0.585592483258749	9.17570198990522e-24
CSNK1E	29	0.399632132908155	9.85943488133102e-11	0.565730738785309	5.8550607498781e-22
RNF5	29	-0.214168524723319	0.000778244663686916	-0.520245595596755	2.971497884246e-18
ZBTB24	29	0.316419348635963	4.72702396969114e-07	0.587945704836621	5.50212107820055e-24
ANKHD1	28	-0.44515868046018	3.14176044148155e-13	-0.49443977192916	2.18923382625264e-16
RAB4B	28	0.305966866376044	1.16168461165911e-06	0.561036194560861	1.50177600091478e-21
ZDHHC14	28	-0.407307999599656	3.9699762254327e-11	-0.575805066448461	7.36824097058596e-23
CORO7	27	0.250735480179096	7.75862550366033e-05	0.527283676906032	8.62203574603196e-19
FAM45A	27	-0.237480421868061	0.000186630105584262	-0.661665183359579	5.61497078593131e-32
LINC02381	27	0.334372572569723	9.29616733772135e-08	0.312326469602828	6.74966438690906e-07
PRKRIP1	27	0.221785919485608	0.000495919952942472	0.520269693467864	2.95908006015655e-18
RBMXL1	27	-0.472026976671254	6.90321835575403e-15	-0.538581659993284	1.11279607233964e-19
ZNF207	27	0.218954522197101	0.000587397737797574	0.345667167518689	3.16411891573654e-08
C17orf49	26	0.315964502067941	4.91918931893643e-07	0.554978634706567	4.95409790681911e-21
HNRNPA1P10	26	0.290026454119237	4.28739928117552e-06	0.376534887085461	1.3279467648395e-09
HSH2D	26	0.268884994341012	2.15311596579296e-05	0.389121219365846	3.30115750802914e-10
LINC01003	26	-0.320512596748325	3.29272993202964e-07	-0.395905261093253	1.52073161239838e-10
LOC728392	25	0.356638646394261	1.06538137764845e-08	0.493112068371876	2.70497946829284e-16
PRKCQ-AS1	25	0.307745412576314	9.99304018039275e-07	0.315464559843212	5.13903977108774e-07
ITGA1	24	0.350376332049704	1.99320198638302e-08	0.531798080056633	3.83969042006298e-19
BMS1P21	23	-0.454208344356991	9.01261048986479e-14	-0.559258052630067	2.13728830955004e-21
FLJ20021	23	0.128324872931872	0.0456796137017477	0.547173477234801	2.22591604901877e-20
NUDT4	23	-0.116079819929178	0.070873684953541	-0.546013870935763	2.77338823219222e-20
PRAMEF9	23	0.401483184162863	7.93420402950757e-11	0.398584193185926	1.11431537684959e-10
VCY1B	23	0.278021574899327	1.08946784215923e-05	0.525120802880003	1.26496271314719e-18
ZNF687-AS1	23	-0.13760836552166	0.0320126584229157	-0.549767731329131	1.35677600542504e-20
LINC01226	22	-0.305399394482941	1.21860159829287e-06	-0.398177244510721	1.1684234621363e-10
LOC100289495	22	-0.443846765802673	3.75378850180568e-13	-0.526650309703361	9.6489659258811e-19
SERHL	22	0.449891785375366	1.64259719210893e-13	0.490571095070058	4.04466250059672e-16
LINC01091	21	0.424553696104204	4.71675926422101e-12	0.537657230534355	1.31956161792493e-19
STIMATE	21	-0.295618422150765	2.73592187869702e-06	-0.44247028551213	4.52079520711242e-13
GALNT4	20	0.211860077345982	0.000889438529799353	0.444409539315754	3.47818239906712e-13
RAB43	20	-0.289328130164147	4.53176738204752e-06	-0.379278831939537	9.85313437431019e-10
CBWD5	19	-0.311589738986864	7.19254355351877e-07	-0.463903840832687	2.26865734089146e-14
FSTL1	19	0.380236153231806	8.87303862157808e-10	0.358893624401404	8.47402738147217e-09
OR4M2	19	0.17378678887493	0.00661167308420238	0.502930965399003	5.53619180823378e-17
ARHGAP19	18	0.318321930028559	3.99841805483013e-07	0.488485467517814	5.61321449303989e-16
CD302	18	-0.402653944799554	6.9107966581005e-11	-0.52661346550495	9.71226548435295e-19
LEPROT	18	0.43428742235661	1.34210086077722e-12	0.425805142512809	4.02196601982981e-12
LINC00284	18	0.325862762789366	2.03594819419588e-07	0.573506920229471	1.1896974950087e-22
LOC401463	18	0.315995328400909	4.90593263808795e-07	0.587178736688226	6.50307880783787e-24
NRAV	18	0.205573895134485	0.001270575234867	0.473813079817092	5.2916326220513e-15
GGT3P	17	0.50289412575677	5.56977425292255e-17	0.52270090417377	1.93608644459283e-18
LINC00402	17	-0.251232884465901	7.5001078773387e-05	-0.426003764669402	3.92128407572217e-12
LOC643201	17	0.158916088793516	0.0131284759114755	0.438421156834441	7.77392736847588e-13
PCDHGB6	17	-0.289354898540291	4.5221606604147e-06	-0.488714752679826	5.41516769835035e-16
SERF1A	17	0.319180327203966	3.70615066108303e-07	0.555160435411814	4.78146282152152e-21
BTNL8	16	0.410796073481291	2.60558191861265e-11	0.465816493580544	1.71922553473194e-14
GRXCR2	16	0.344834972067406	3.43066188137899e-08	0.481773385172716	1.587610021655e-15
LOC285074	16	-0.225535105729214	0.000395034703295451	-0.393211611723962	2.07311944440471e-10
RNF5P1	16	-0.189573073284992	0.00300853791494496	-0.467319709640986	1.38086018573855e-14
SNHG10	16	-0.253534745459212	6.4057078789976e-05	-0.530846810078169	4.55786606378589e-19
ASB3	15	-0.105922133015151	0.0994992591652715	-0.396561080066311	1.40962811349042e-10
BLOC1S1	15	-0.156906473719898	0.0143451133121949	-0.478744700902643	2.51926457108165e-15
CCL14	15	-0.307352638857821	1.03317875602569e-06	-0.487833943237409	6.21548916686877e-16
CPT1B	15	0.207226041616393	0.00115804297353432	0.328716037761546	1.56951068957762e-07
HLA-DRB3	15	0.392558478448	2.23394080906567e-10	0.301336249924048	1.71131751822338e-06
PDIA3P1	15	-0.363547756129975	5.2534107078608e-09	-0.516001887589268	6.18040178088642e-18
SHISA8	15	0.235362060533224	0.000213775198561186	0.503940918137561	4.68903530631544e-17
SLC25A25-AS1	15	0.304362119594565	1.32959901548025e-06	0.483738685255818	1.17370013257483e-15
PLGLB1	14	-0.280313923800687	9.14776198004465e-06	-0.429106283228174	2.63336738589924e-12
BCL2L2	13	-0.233502141879685	0.000240602654215412	-0.491533925428635	3.47414734733709e-16
CXCR2P1	13	-0.293669885957736	3.20296442709706e-06	-0.505759862238863	3.47197850801238e-17
ISPD	13	-0.420138267656821	8.23287804041036e-12	-0.529369985433885	5.9416055086814e-19
ROPN1	13	-0.211407361009957	0.000912892207191382	-0.509318150221336	1.91873500170997e-17
TBCCD1	13	-0.427522030889773	3.22871076879957e-12	-0.459535569802232	4.24648575682607e-14
CSNK2A1	12	-0.204921012260371	0.00131774627861477	-0.426866310398401	3.51181653257797e-12
RPL23A	12	0.394334087037749	1.82261170632882e-10	0.31729193308458	4.37832395106015e-07
TAF6	12	-0.356286157726513	1.10401587811592e-08	-0.585231819360604	9.92022213563041e-24
VGLL4	12	0.358416465545528	8.89592361680893e-09	0.521591680388341	2.35051191317381e-18
ZHX1	12	-0.119600472334982	0.062679158701963	-0.508213468068448	2.30832947017239e-17
KIF27	11	-0.325217957948435	2.15845974073126e-07	-0.499587689031432	9.55616140355571e-17
LINC00989	11	0.275598433570482	1.30831607818142e-05	0.37237541400088	2.07662579060242e-09
PCDHA9	11	0.179753119350437	0.00494562332532605	0.479858255793655	2.12703753130062e-15
SMIM11A	11	-0.380780272389552	8.35880658799162e-10	-0.432602575432108	1.67310518861428e-12
GAGE6	10	0.245275572422046	0.000112037141835932	0.422748492594024	5.9288560117884e-12
GOLGA8S	10	-0.198859125701709	0.00183886716772152	-0.340429438331173	5.24354608692174e-08
HSPA1B	10	-0.402723512647376	6.85420286318159e-11	-0.420132649201409	8.23867293735657e-12
SMA5	10	0.294511526853197	2.99259911237446e-06	0.489502435550859	4.78554938547723e-16
APOBEC3B	9	0.316719531216047	4.60416545951205e-07	0.342823824521669	4.16717523083862e-08
C2orf74	9	-0.200095869336677	0.00171932156436516	-0.512393019146508	1.14290653675088e-17
ADORA3	8	0.313093315971773	6.31646911165682e-07	0.370339243068666	2.57878464277604e-09
C1orf185	8	0.300427402700028	1.84506822038213e-06	0.447050176044387	2.42740718289064e-13
LINC00514	8	0.0178048869234964	0.782439393957741	0.425001308936694	4.45577595917216e-12
RN7SL1	8	-0.248709754864675	8.90044742880217e-05	-0.503059098374255	5.42092603050662e-17
ZMIZ1-AS1	8	0.0932392759002275	0.147303879442547	0.407676258419156	3.79821484444484e-11
LINC01119	7	0.0332136190019265	0.606398163392752	0.353405397386302	1.47469403399761e-08
LL22NC03-63E9.3	7	0.440279924012948	6.06673412235368e-13	0.429728894408198	2.42995166349566e-12
SNORA70	7	0.180149489832975	0.00484963915865114	0.466346152086997	1.59165253948194e-14
TYRO3P	7	-0.297018168355149	2.44130661995646e-06	-0.41100205878135	2.54119750510315e-11
CCT6P1	6	-0.25032131548118	7.9802447054703e-05	-0.434598987046602	1.28831793613395e-12
FUT4	6	0.311880425713423	7.01457455303378e-07	0.406619579761381	4.31154514355421e-11
LINC00543	6	0.271607050645708	1.76210273378001e-05	0.367198977158142	3.59084892190712e-09
MRPS6	6	-0.178723777984944	0.00520290972021246	-0.416576827156917	1.28268936053737e-11
RMI2	6	0.206162662069616	0.00122937023392878	0.409698895728504	2.97617959027976e-11
ID2	5	-0.329830419489514	1.41682174469479e-07	-0.436353666933474	1.02246921971719e-12
LOC392232	5	0.0639210084720961	0.321047673364363	0.437846896824172	8.39029449082009e-13
PRR5	5	-0.311419803180296	7.2985782836513e-07	-0.450154687902183	1.58401418101761e-13
RPLP0P2	5	0.195781938278109	0.00216996187434452	0.444129199010147	3.61290978021129e-13
FGF7P6	4	-0.142497700017001	0.026336550319756	-0.403209846327791	6.47095872658901e-11
LINC01184	4	-0.445670100423553	2.93056084833574e-13	-0.372830114190781	1.97817606250988e-09
LINC01197	4	0.104254665088219	0.104972517371373	0.37657541923349	1.32213241827506e-09
MAP2K3	4	-0.289957817343234	4.3108500408217e-06	-0.410749200027551	2.62045317742091e-11
MIR17HG	4	-0.380991717293847	8.16687151457515e-10	-0.409759413165669	2.95446619480972e-11
PMS2P5	4	-0.235014726595337	0.000218562923858459	-0.397007582162762	1.33853932442113e-10
SLX1A-SULT1A3	4	-0.144872861972552	0.0239065083052915	-0.453360767321019	1.01467459616964e-13
SNORD68	4	0.155708146446586	0.0151166970185169	0.376960635898028	1.26808983598013e-09
TNFSF12	4	0.332233331169088	1.13466254580473e-07	0.371160592282772	2.36348631019686e-09
TTTY4	4	0.490155510383002	4.31837517013949e-16	0.455242734970714	7.79534459220012e-14
UGT1A9	4	-0.0978131015942363	0.128374887345216	-0.307238821127349	1.04319842777151e-06
C5orf58	3	0.229006142053508	0.000318956764911075	0.351320794171286	1.81509917722259e-08
CCL15	3	0.0284075065969413	0.659477397989055	-0.319958224299509	3.4590800463953e-07
DUX4L4	3	-0.331599798734978	1.20330538208172e-07	-0.439601375016954	6.6426582308825e-13
FAM197Y1	3	0.301421957752461	1.69919355203724e-06	0.47230388321938	6.62514065999879e-15
HLA-E	3	0.222909968298522	0.000463412811757115	0.389180185894321	3.27924078429987e-10
PCDHGA12	3	-0.24882050591294	8.83414969822515e-05	-0.371071086112925	2.38607581252868e-09
RBM12	3	0.24087956814858	0.000149704580635134	0.331164902855528	1.25271879034722e-07
RSPH10B	3	-0.403052170195027	6.59287170318734e-11	-0.389758004458679	3.07181295459164e-10
SNHG3	3	0.176949280416593	0.00567478823952686	0.342049012629903	4.48976128259599e-08
SNORD35A	3	0.171618363531007	0.00733161200824877	0.360873609647428	6.92082197888525e-09
SNORD48	3	-0.267376112150866	2.40387047373613e-05	-0.315119161274	5.29639601617778e-07
UGT1A7	3	0.00478438242326298	0.94085362800991	-0.309753995013772	8.4203788207198e-07
ABHD11-AS1	2	0.342019026966323	4.50271707868396e-08	0.376628282911301	1.31458615480666e-09
ACAT2	2	-0.349777938567029	2.11464685325933e-08	-0.53470605695062	2.26568493322979e-19
BMS1P2	2	0.0988729020770225	0.124269441170061	0.335536890908017	8.33514889099345e-08
FIS1	2	0.263448555881295	3.19233535237066e-05	0.333209061316982	1.03625405054202e-07
GGT1	2	0.455314430099406	7.71719983784755e-14	0.416421938308399	1.3075104371826e-11
LINC00427	2	0.256335001182892	5.27669209566171e-05	0.354762206073123	1.28718932207927e-08
LINC00693	2	0.131342126649777	0.0407824904472918	0.374176029897574	1.71252472918671e-09
LINC01761	2	0.124246363504784	0.0530732982124647	0.374594509542535	1.63721471221159e-09
LINC02372	2	0.36210199264208	6.09961112999093e-09	0.455405420720476	7.61912488048193e-14
LINC02591	2	0.433172777311313	1.55303731555279e-12	0.466259998899608	1.61175394071414e-14
SNORD73A	2	-0.156477341529557	0.0146173627809605	-0.357515113733636	9.74891593299865e-09
TRRAP	2	0.0545466177312857	0.397249495189355	0.371960023690179	2.17069813291521e-09
ZNF812P	2	-0.153531367967216	0.016611545047005	-0.384651658504266	5.44858616340034e-10
ABCA17P	1	0.133810607766857	0.0371120780052849	0.33932781437422	5.82441084569939e-08
C2orf27A	1	0.331831052878648	1.1777987834059e-07	0.37385266872873	1.77300384232022e-09
CASC15	1	0.222749904030886	0.000467917946695383	0.366739854228011	3.76781581385368e-09
CPNE5	1	0.122073874211909	0.0574010854013658	0.308872845227275	9.07869013433731e-07
CYP51A1	1	-0.231987995710694	0.00026472650693009	-0.486370253516011	7.80861225144564e-16
DEFA1	1	0.212565069808429	0.000854018326327721	0.314467419176437	5.6059780559708e-07
FAM138F	1	-0.190263593179579	0.00290256783774774	-0.342125975885202	4.45667222170804e-08
FOLH1	1	-0.249168746785208	8.62869412219515e-05	-0.450341173551166	1.5437011579613e-13
FOLH1B	1	-0.230877425271851	0.000283832856695788	-0.423001706756044	5.74214244427374e-12
LINC00319	1	0.382658806936545	6.79613012191596e-10	0.359683537302189	7.81774327051041e-09
LOC100507599	1	-0.141274678150481	0.0276685356045768	-0.309903111566992	8.31359295894093e-07
LOC145783	1	-0.200456616981896	0.00168581413389701	-0.371185025653741	2.3573558873715e-09
LOC154761	1	0.350798166630702	1.91166369875727e-08	0.342223008267099	4.41528948688011e-08
LOC344967	1	-0.213326670857341	0.000817217954091797	-0.452859736181451	1.08815098220858e-13
P2RX6P	1	0.232518534756864	0.000256028350205372	0.315200278754855	5.25903102802175e-07
POMZP3	1	-0.205393821845912	0.00128342844505836	-0.389077195572781	3.31761289921774e-10
PPP1R3G	1	-0.211612214952551	0.000902209760047888	-0.440122371560751	6.19595178375059e-13
PPT2	1	0.190381168199784	0.00288486538805666	0.373165926336177	1.90838417133567e-09
SNORD14A	1	-0.204153746720318	0.00137523141479818	-0.304090978134003	1.36016922657161e-06
SSX2	1	0.410963882510955	2.5530121836502e-11	0.365173561235702	4.43728634287187e-09
TIPARP-AS1	1	0.137548809824904	0.032087765993497	0.375379309578166	1.5045359015732e-09
TREX1	1	0.359695986402161	7.80780401803775e-09	0.315186404341183	5.265404015284e-07
UBE2QL1	1	-0.177282677847275	0.00558330726014423	-0.390631543600565	2.78219595283299e-10

## Sheet: GSE_nodes_red
names	nb_edges	Gene_Significance_Steatohepatisis	pval.Gene_Significance_Steatohepatisis	Module_Membership_red	pval.Module_Membership_red
CDH11	487	0.396032099473994	1.49860063222539e-10	0.901607830207229	1.09868474560034e-89
LUM	466	0.424146984439529	4.96676548533776e-12	0.880670255369378	3.6986803436095e-80
SVEP1	459	0.402874325082288	6.73305844076223e-11	0.872096080105063	9.21298625755875e-77
AEBP1	452	0.460966573532929	3.4615175001002e-14	0.869461805222938	9.09675402952031e-76
CYBRD1	442	0.388867882592128	3.39694571183486e-10	0.875177651708333	5.9248831050244e-78
LAMA2	442	0.435047630426352	1.2145468569448e-12	0.872663365213574	5.58924191085222e-77
PDGFRA	421	0.423610641648277	5.31626714740618e-12	0.867829041617518	3.66842009060735e-75
EPHA3	414	0.401834479553914	7.61258062971764e-11	0.87857644112688	2.63669775304499e-79
SLIT2	411	0.356901479784292	1.03742673099329e-08	0.866419003128184	1.20502962592421e-74
SMOC2	387	0.455986060196886	7.02134373080527e-14	0.846438231869991	6.64716994419843e-68
MOXD1	382	0.452452888828704	1.15161548556104e-13	0.815417125448391	3.8100348536288e-59
IGFBP7	374	0.438237935125984	7.96562318945911e-13	0.840047059796739	6.00322580711568e-66
FMOD	364	0.393234757551127	2.06763153919224e-10	0.836252006389078	7.93277915723833e-65
RAB34	355	0.426285707412138	3.78257194588614e-12	0.848733020008693	1.25466602298946e-68
THBS2	355	0.371611440407751	2.25281255339144e-09	0.786861078294255	1.96921711755613e-52
C7	353	0.334117360159079	9.52062673537696e-08	0.853141120061168	4.71241266021695e-70
PDE1A	347	0.380601893881823	8.52411971885641e-10	0.835381852501582	1.42044650792715e-64
JAG1	346	0.343656292474595	3.84549495354746e-08	0.840765729316689	3.65420731994865e-66
PLAT	345	0.367367230302199	3.5280318182124e-09	0.848947221868768	1.07232115137686e-68
C1orf198	336	0.445390231991276	3.04435860747335e-13	0.792309520150378	1.24594726067135e-53
DPYSL3	328	0.391020107572081	2.66205440964902e-10	0.826250978586626	5.26287597199735e-62
PAM	322	0.273428189780419	1.53914059742032e-05	0.811727111266435	3.25281394430741e-58
ADAMTS2	313	0.384556041438185	5.50685446614373e-10	0.795438903582695	2.45799252232695e-54
PLCXD3	307	0.389796720415413	3.05837920101612e-10	0.822570618367362	5.18204509342547e-61
INPP4B	302	0.245558039677606	0.000109949853221907	0.79996601322512	2.23236479577613e-55
GPC4	300	0.396576330228508	1.40714072405691e-10	0.818746555948044	5.27837695996658e-60
LAMC3	297	0.475356401307525	4.20029121652388e-15	0.769942228395723	6.35655402435147e-49
LXN	292	0.397231141222277	1.30426642901013e-10	0.811183726017576	4.44293999437413e-58
RBMS3	291	0.238711978769045	0.000172365459661198	0.792988718072518	8.7809147748158e-54
DPT	288	0.32371299644641	2.47255153376865e-07	0.803332064819415	3.60267734252249e-56
ADAMTSL2	287	0.446456129633354	2.63270235790263e-13	0.781655057297699	2.55464227016441e-51
COL1A2	276	0.374595903177495	1.63696935276561e-09	0.741956125620369	9.83360494804307e-44
ANGPT1	261	0.378765322214037	1.0421280680496e-09	0.814865644345694	5.26551478848329e-59
COL12A1	261	0.334353011432852	9.31318963229441e-08	0.786978850339189	1.85675135209138e-52
HEYL	258	0.398510581409759	1.12391909778634e-10	0.795360869887925	2.56039807144783e-54
SLC12A2	256	0.328881607766497	1.54586452251256e-07	0.776233585596267	3.42265111934173e-50
RFTN2	252	0.300145768703535	1.88850182175714e-06	0.789561029072171	5.06617926175147e-53
ZFPM2	252	0.266308447268932	2.59771767130406e-05	0.762483020837059	1.80399543130256e-47
COL6A3	249	0.2867348374116	5.56043766660008e-06	0.79534774536691	2.57803159248232e-54
MAPK10	240	0.307405170367862	1.02858537759332e-06	0.790073682176906	3.90614552892353e-53
THY1	236	0.392959076115455	2.13392225168074e-10	0.71280577122264	5.34314934595299e-39
SCRN1	231	0.278467596166049	1.05317251396282e-05	0.799912012266335	2.2979986476492e-55
PTPN13	228	0.29588633328789	2.67702924414129e-06	0.767905922733865	1.60429691148115e-48
CLSTN2	220	0.329460447264531	1.46585782403341e-07	0.794052914067863	5.06167004836852e-54
CDH6	217	0.342375406283011	4.35104055947861e-08	0.759847396235497	5.71365921899351e-47
CLDN11	214	0.464802122145331	1.9920461818953e-14	0.712353574546944	6.2601515254545e-39
ASAP1	209	0.351769716291167	1.73592602556883e-08	0.733474180899019	2.720837407771e-42
CYYR1	204	0.382741833049142	6.73404380090644e-10	0.764905158701222	6.17069249453699e-48
ITGA9	196	0.313070471643985	6.32898009195377e-07	0.753625107432099	8.19836810316817e-46
NEO1	196	0.383215371875655	6.39030917820082e-10	0.771462864002003	3.16419298129959e-49
MARC2	191	-0.359127422206349	8.27442891510537e-09	-0.702013517258858	2.15795923810398e-37
COL5A1	190	0.350564485918052	1.95642666384438e-08	0.692080166565247	5.621635320575e-36
DCDC2	188	0.422035597374318	6.48685088631967e-12	0.729808681491368	1.09872189213384e-41
FRZB	188	0.322118300542367	2.85309700097778e-07	0.773431243016933	1.2723289911576e-49
ITGA2	188	0.344437230265225	3.56557477707269e-08	0.733909028541319	2.30209316051562e-42
AQP1	181	0.418127845656133	1.05812020841889e-11	0.729278956343505	1.3417457598565e-41
FAM129A	180	0.300004015038126	1.91073071387486e-06	0.77131375192053	3.38902215750393e-49
SERPINE2	177	0.368652855210219	3.08191686999689e-09	0.728479892825535	1.81213041935293e-41
CFTR	176	0.37072803279743	2.47460648033736e-09	0.716781145045389	1.31005440219896e-39
PTGIS	176	0.333899647496051	9.71621760810189e-08	0.755194523495238	4.21915211305385e-46
FBLN1	171	0.277215855515752	1.15806170671498e-05	0.738593397255717	3.72482479612462e-43
SLIT3	171	0.21719964794058	0.000651684545685858	0.742368511189714	8.33992161135834e-44
ADGRA2	168	0.3885121495452	3.53601513734469e-10	0.730178079267848	9.55540837575953e-42
CCL21	166	0.419351770172408	9.08391778317593e-12	0.718152917752285	8.02014641018661e-40
PEA15	165	0.403127689030588	6.53420562068526e-11	0.692286572103007	5.26050268511791e-36
SELENOM	160	0.433397057213903	1.50814929866997e-12	0.729092317021906	1.43945339089465e-41
VCAN	160	0.32408947556268	2.39009748441807e-07	0.696526536715154	1.32822873413926e-36
GSN	156	0.233722197795946	0.000237272305627764	0.7369561719458	7.07121694663672e-43
PLXDC2	156	0.241184212031553	0.000146752899334266	0.719593053965363	4.7762439315049e-40
FAM129B	153	0.425102578377778	4.39871143465222e-12	0.688137103653076	1.97741388193995e-35
SRPX	151	0.312626523261542	6.57687852089357e-07	0.733301790635521	2.90694292791383e-42
CRYAB	150	0.30244381409591	1.56082057050599e-06	0.736928552273815	7.14780468640921e-43
CLIC6	149	0.397359539050075	1.28496923148898e-10	0.675522072345629	9.69711752328661e-34
MAMDC2	148	0.266081111160735	2.64085843583438e-05	0.719864833493442	4.32960771181912e-40
ADCY3	147	0.251219047569582	7.50718858050944e-05	0.749503473606374	4.58315265221986e-45
PARM1	145	0.272439266297234	1.65666513492362e-05	0.73073888795068	7.72676520855599e-42
GGT5	144	0.373807960447337	1.78152679126285e-09	0.716683120312196	1.35665451753266e-39
STMN2	144	0.491663303622438	3.40376228085268e-16	0.647584718515006	2.79894026303294e-30
PIP4P2	141	0.343006764106522	4.09433467933548e-08	0.759978965234416	5.39602557150478e-47
TRPC1	140	0.20715535434341	0.00116266381740836	0.711259257553909	9.17280167472078e-39
COL3A1	137	0.303531355759655	1.42540212050356e-06	0.675057285067568	1.11513019765494e-33
RNASE1	137	0.389659210975695	3.10635252927394e-10	0.716309835369428	1.54958961443213e-39
MAP3K1	134	0.339179776010138	5.90704019434029e-08	0.742564342574858	7.71145651600408e-44
TIMP3	134	0.288830770909921	4.71383484406962e-06	0.713871039979414	3.67470764790484e-39
SUSD2	133	0.410210750967666	2.7973170924977e-11	0.659164729685753	1.14154365162933e-31
RNF150	132	0.356909249909862	1.03661118692123e-08	0.722538312343732	1.63800253453988e-40
CSGALNACT1	130	0.287894555317369	5.07560520989167e-06	0.726651444745511	3.59010781244182e-41
GUCY1A1	130	0.286023454365165	5.87930811735961e-06	0.737264032027002	6.27054934359366e-43
BGN	127	0.314764635506667	5.46270682708924e-07	0.693805653233793	3.2215005611335e-36
JAM2	124	0.233616713737195	0.000238863311758103	0.699910210921004	4.35210781572384e-37
SOD3	124	0.383373562244072	6.27931886468449e-10	0.724031357135191	9.4712344376477e-41
FLNA	123	0.19745948298108	0.00198328126272444	0.732474687999808	3.99012977035659e-42
LAMA4	122	0.202820839802409	0.00148058782121332	0.712295530633933	6.3885864825671e-39
TPM2	121	0.339279064044842	5.8514977316861e-08	0.705976520478668	5.65842026238957e-38
COL1A1	120	0.309968063681393	8.26748555411072e-07	0.577848170226157	4.7973912054133e-23
F13A1	120	0.34728213973741	2.70268599396523e-08	0.707018300747655	3.96515297734955e-38
MRAS	120	0.318730461372983	3.85666688771543e-07	0.690912563573372	8.17568645231073e-36
LRCH2	119	0.31532309671751	5.20293796988546e-07	0.726337013508738	4.03575575741086e-41
SPARCL1	119	0.24716060687587	9.87814400697909e-05	0.698492653491165	6.95876640012006e-37
VGLL3	119	0.272740910417844	1.61994562973865e-05	0.730552805648937	8.2915067965454e-42
CERCAM	117	0.403196700847945	6.48103833404267e-11	0.692528962771312	4.86556849817193e-36
GPX8	117	0.30678850036498	1.08376016915262e-06	0.729410280447264	1.27695369759589e-41
MMRN1	117	0.222834767659741	0.000465524360542905	0.670464370489436	4.3758711184986e-33
SPARC	116	0.265571837299524	2.73997149382563e-05	0.697619684580717	9.27820957347449e-37
CCDC80	114	0.156129178005309	0.014841559610226	0.6962640898757	1.44735688016811e-36
LAMB1	114	0.325717512497023	2.06294852787428e-07	0.686026393327983	3.84532019903831e-35
NPNT	114	0.159885482579653	0.0125747217232361	0.670518214546753	4.30690780881274e-33
STK39	114	0.331923982851458	1.16769602984628e-07	0.742133511744246	9.16119653920194e-44
ZNF462	114	0.215548620971755	0.000718044877860631	0.714553658290924	2.88838311888622e-39
PLA2R1	113	0.210111518289304	0.00098320980894824	0.718806979210897	6.34053488188719e-40
CYTH3	112	0.209005142881268	0.00104715446219637	0.618862582199881	4.42779815011229e-27
GPC3	112	0.444420662756674	3.47293903018008e-13	0.711891586100752	7.35740613980134e-39
ANTXR1	108	0.282766629537634	7.57455215229604e-06	0.716767363410223	1.31650926137734e-39
SPP1	108	0.314988110033493	5.35729990070483e-07	0.644781545536032	5.94761768380204e-30
ZC2HC1A	107	0.190836627389939	0.00281721082230691	0.69964869417921	4.74672029617495e-37
KIAA1324L	105	0.327000452384046	1.83589440328188e-07	0.704922889190303	8.09468781656563e-38
LDOC1	105	0.388261947334069	3.63712091373624e-10	0.709561359005941	1.65350732501522e-38
COL6A1	104	0.331245822704305	1.24337923985326e-07	0.660501566974565	7.8183224078544e-32
FBLN5	104	0.290545101322609	4.11408191986586e-06	0.696540132917252	1.3223282711733e-36
LMOD1	104	0.270905317384311	1.85591560809248e-05	0.699645350032949	4.75198858529898e-37
LOX	104	0.244867304500183	0.000115119757466966	0.710659794103366	1.12996037402971e-38
SHISA3	104	0.269341719226599	2.08223210339223e-05	0.680482695793707	2.14778635345187e-34
ZNF532	104	0.229720754280169	0.000305091761998035	0.715058108943266	2.41647548692511e-39
MARCKS	103	0.345942257535687	3.08048652846837e-08	0.680757565054443	1.97396159088746e-34
SSBP2	101	0.213492089973682	0.000809420724812932	0.638885565644399	2.83020555432893e-29
MFSD6	100	0.338359034971894	6.38602190539136e-08	0.674969323094918	1.1449788304764e-33
FNDC1	99	0.349961152015862	2.07672480816816e-08	0.606317290520712	8.76130261039511e-26
GALNT15	99	0.272062848901346	1.70359300845499e-05	0.67718462854847	5.87037388776162e-34
SULF1	96	0.262607204401559	3.39038664443882e-05	0.64963922676796	1.60280552910938e-30
BNC2	95	0.223714504114779	0.000441371409416217	0.704768226411806	8.53038880431989e-38
ITM2A	95	0.262625315190865	3.38600390984157e-05	0.704027399234959	1.09603722687928e-37
ANGPTL2	93	0.213186577323709	0.000823875530042222	0.644146388103263	7.04759286706874e-30
ADGRB3	92	0.213459764691064	0.000810939001831113	0.682559155246443	1.13268604232245e-34
ABI3BP	91	0.199215835110761	0.00180363092953098	0.652699196157715	6.93097767741681e-31
CCL19	91	0.391356390001815	2.5621549390036e-10	0.628906297952931	3.67669127707054e-28
VTCN1	91	0.327838814270663	1.70070658301563e-07	0.57941088379601	3.44811692315966e-23
BICC1	90	0.00554962240943189	0.931415027220939	0.641431407721376	1.44912588993361e-29
BNIP3L	90	0.235406158730784	0.000213174390179284	0.615385463011533	1.02641711472904e-26
OMD	90	0.184138821300473	0.00397284780814718	0.633996732354364	1.00572600857599e-28
RECK	90	0.232760018032982	0.000252158101199594	0.634533504262604	8.7599580304401e-29
SPRY1	90	0.34266231928859	4.23251772043027e-08	0.676098856857626	8.15046984853267e-34
GRHL2	89	0.301198525806541	1.73097276313197e-06	0.588142247812068	5.2710548243158e-24
ENPP5	88	0.38673850488526	4.31603794148856e-10	0.64576853859979	4.56535566895649e-30
MYL9	88	0.335108207030542	8.67730009223418e-08	0.679671985862261	2.75335324345382e-34
FRAS1	87	0.144869424538829	0.0239098805482796	0.598415222460538	5.37138892959259e-25
LGALS3	87	0.30689165439809	1.0743377102854e-06	0.666678975293899	1.32579174954701e-32
PROM1	87	0.317137632083885	4.43813536741603e-07	0.653678745501297	5.28875105075752e-31
ENG	86	0.40247831729243	7.05569838915855e-11	0.649199253996174	1.80670174143024e-30
FABP4	86	0.317768195777196	4.19854554496589e-07	0.660950470174114	6.88219628991372e-32
PDGFRB	86	0.405427121128887	4.97197421000431e-11	0.651820997453092	8.82502165760639e-31
MYO10	85	0.178050870535031	0.00537753725227881	0.64187992412479	1.2870783904357e-29
RASL11B	85	0.414209594937488	1.71740088789217e-11	0.660308723327359	8.25805482421085e-32
CHST15	83	0.30056490439733	1.82421082651639e-06	0.645842611187463	4.47545097492639e-30
CPA3	82	0.297980179793857	2.25664803356066e-06	0.588784421583471	4.58067994445584e-24
EFEMP1	82	0.247089362708722	9.9254455246572e-05	0.664206459762451	2.71098562283124e-32
UST	82	0.212683008480606	0.000848221373536416	0.670713105602828	4.06614066542268e-33
C20orf194	81	0.273578025225313	1.52203847317554e-05	0.672903521652616	2.12363269586395e-33
SLCO2A1	81	0.37191138348004	2.18197968165992e-09	0.594451799595336	1.30901498668492e-24
DSE	80	0.128763074216854	0.0449392112016489	0.560537025999244	1.65852230828887e-21
PODN	80	0.310149508146407	8.13997712614556e-07	0.65846169910303	1.39187920442904e-31
FBXL2	79	0.350552260599138	1.95879612365366e-08	0.624340158339429	1.15252800097522e-27
NT5DC2	79	0.285550891211486	6.10066286343451e-06	0.61906942752973	4.21039723081818e-27
TNFRSF21	79	0.314165048650668	5.7554244257332e-07	0.66942624445201	5.94011854219065e-33
CLMP	78	0.222419566294619	0.000477344215750792	0.65517330273115	3.4940141669792e-31
GPD1L	78	0.349645046931832	2.14257023013909e-08	0.649466600505792	1.67994799232932e-30
LEF1	78	0.328254104655189	1.63733441937785e-07	0.669976385044821	5.05269691623701e-33
SH3YL1	78	0.381210381656821	7.97287802104385e-10	0.642273474283398	1.15969757732586e-29
SLC5A1	78	0.258064051788329	4.67613840973997e-05	0.565817409366911	5.75331076217701e-22
ARHGEF17	76	0.402437164069888	7.09007651093692e-11	0.626064612391829	7.50279176795052e-28
KIAA1211	76	0.321919163207164	2.90439077017174e-07	0.61035024993783	3.40493310325738e-26
MSC	76	0.346699599525733	2.86110349355339e-08	0.661454749754606	5.96203246281457e-32
COL5A2	75	0.309685202792756	8.47008384842619e-07	0.603088680639701	1.84916870006732e-25
LTBP2	75	-0.000186465530369542	0.997692742691084	0.54239060609919	5.48330069262168e-20
BEX4	74	0.257540645102047	4.85077238708987e-05	0.62896570546903	3.62198867942145e-28
FZD3	74	0.298211477258113	2.21428065418984e-06	0.662681527788752	4.20001434052548e-32
PODXL	74	0.178507674249778	0.00525842803561393	0.583804449015909	1.34958807641266e-23
TIMP1	73	0.320338956722878	3.34399047605755e-07	0.574365481936124	9.95162201078117e-23
ARMCX1	72	0.277949880324997	1.09541162964486e-05	0.608323390838825	5.48437903303167e-26
GNPDA2	72	0.26382106724353	3.10818215039477e-05	0.639997252031777	2.11451302828878e-29
MGP	72	0.237119778700552	0.000191011554314215	0.648408361977866	2.23952380269999e-30
CD24	71	0.311132195191731	7.48145508217658e-07	0.526141814838213	1.05594814050523e-18
FAP	71	0.410306350256406	2.76508992804407e-11	0.604350497599768	1.38238641734997e-25
SPON1	70	0.232909708715881	0.000249786459232404	0.662575782252606	4.3290586155739e-32
CKB	69	0.259210502588192	4.31410766532754e-05	0.594880333922191	1.18952643079197e-24
MAML2	69	0.100827793650955	0.11696448732666	0.660534690667887	7.74515236665849e-32
C1QTNF7	68	0.31345270018938	6.12273808702477e-07	0.629146378153755	3.46050685887968e-28
BMP5	67	0.219048705312175	0.000584119243737872	0.579453910268411	3.41682086268268e-23
MFAP4	67	0.289088784982093	4.61853213667532e-06	0.641593349097846	1.38842044543669e-29
PRKX	67	0.259755407571292	4.15145551316352e-05	0.685289684016315	4.84360649521126e-35
SELP	67	0.324732596118119	2.25531544147129e-07	0.568879341966968	3.08675036678928e-22
VEGFC	67	0.201904824098074	0.00155722263396305	0.675369880009307	1.01513830621844e-33
COLEC11	66	0.267459897633549	2.38925163337089e-05	0.543542031930678	4.41931159439106e-20
SEMA3C	66	0.0993276635674602	0.122539312068807	0.545344772302688	3.14736935127291e-20
SFRP4	66	0.331675584926346	1.19488845691759e-07	0.572781317608929	1.38291004960785e-22
ARHGEF10	65	0.387206273279967	4.09546994034288e-10	0.64691595452747	3.35276036869784e-30
PHF19	65	0.302923979161988	1.49958156816849e-06	0.584975481047234	1.04852104137406e-23
BOC	64	0.105823539771987	0.0998164572835846	0.573536738511031	1.18235326930222e-22
CCDC3	64	0.305420891654149	1.21639769712775e-06	0.623650368355205	1.36741027835338e-27
EFEMP2	64	0.287716875683148	5.1471823296063e-06	0.644505557260253	6.40306025665254e-30
PCDHB4	64	0.12714940666402	0.047716328196912	0.60568439557219	1.01496888800517e-25
SCTR	63	0.439622802670308	6.6236817863477e-13	0.585382768264918	9.60164909135653e-24
COL15A1	62	0.340353391298383	5.28178228310688e-08	0.610495078177568	3.29047893032142e-26
DPYSL2	62	0.282553548849929	7.70030481121064e-06	0.628601183752052	3.97073081057859e-28
OXCT1	62	0.221841694237646	0.000494258387095739	0.631509599715069	1.90043209075379e-28
TMEM243	62	0.189930752271465	0.00295321692686037	0.625015324116421	9.74537864095406e-28
PCSK5	61	0.21348787060301	0.000809618754387227	0.629862308103213	2.88750784214568e-28
RERG	61	0.244708855325972	0.000116337396027749	0.602292226785977	2.22043487260931e-25
ENPP2	60	0.346662156140845	2.87158650233134e-08	0.616907220100337	7.11347205806101e-27
ADAM23	59	0.222995698475177	0.000461016439526508	0.562024628741688	1.23314331882712e-21
SERPINH1	59	0.40439518366306	5.62205474447635e-11	0.621772776363041	2.17302326687827e-27
MECOM	58	0.159758469587783	0.0126460864166585	0.564752451573498	7.13368901800483e-22
EBF1	57	0.10680077745797	0.0967076211715794	0.55401466723748	5.97700537336503e-21
LBH	57	0.201417788062203	0.00159943065117725	0.581956033938888	2.00604295495401e-23
PRR16	57	0.225622707025758	0.000392923335197754	0.535077044034102	2.11745011926177e-19
SHROOM4	57	0.170156214937539	0.00785572313372985	0.572210598422223	1.55627736997536e-22
RAB11FIP1	56	0.387348824738091	4.03045418930352e-10	0.562055907635188	1.22546341620339e-21
ANXA3	55	0.192553576242038	0.00257492084523043	0.585994957963521	8.40968105679544e-24
VIM	55	0.260540495980826	3.92724810681802e-05	0.641057851325462	1.59931708586883e-29
CYP2E1	54	-0.289812958440722	4.3607447163443e-06	-0.590870774774748	2.89677156387125e-24
DCLK2	54	0.345308764660179	3.27636853949582e-08	0.601561306203761	2.62522113086052e-25
NAV3	54	0.204674398535642	0.00133597821365167	0.641843547420978	1.2995265769371e-29
PRICKLE1	54	0.200749321039293	0.00165906667283435	0.57625593816642	6.70424918546551e-23
SLC24A3	54	0.202477240828195	0.00150891949460847	0.53609054703407	1.75933197330453e-19
DLG3	53	0.32117940216316	3.10279846345539e-07	0.57067402438946	2.13644228985492e-22
IGFBP5	53	0.176274290278385	0.00586412325678418	0.487836021285924	6.2134711132554e-16
IGSF10	53	0.102496378162336	0.110998311145608	0.559980099605939	1.85242544537399e-21
JAM3	53	0.242509105891979	0.000134538265326758	0.625943482481672	7.73314482490736e-28
RGS7BP	53	0.0851392863125151	0.18591860758886	0.573449618310584	1.20393710790068e-22
CHRDL1	52	0.0224569912801569	0.727608334531755	0.536326438290005	1.68492565273481e-19
HOXA2	52	0.324454029791726	2.31277503566865e-07	0.563577128152492	9.0364828435041e-22
MEF2C	52	0.106071141611226	0.0990213799467441	0.529475987192296	5.82985826093426e-19
TMEM173	52	0.395162751585303	1.6567949076259e-10	0.623490331679947	1.42265102271982e-27
EMCN	51	0.21175446715257	0.000894859646903646	0.634558647549578	8.70341467541866e-29
IFT52	51	0.310828921203993	7.67904164695566e-07	0.58810793681697	5.31069288516437e-24
PDE3A	51	0.236433392929657	0.000199617050015578	0.618730003397357	4.57292023008335e-27
PDGFD	51	0.274912352708312	1.37748041567708e-05	0.613313666721964	1.68553555220549e-26
TMEM136	51	0.308358212048816	9.4856608755056e-07	0.55359847603871	6.48034129275746e-21
BACE2	50	0.38910972648913	3.3054457075586e-10	0.601155297323057	2.88060624605446e-25
ITIH1	50	-0.245602524655885	0.00010962447397096	-0.653030969657479	6.32507652582191e-31
OSBPL10	50	0.240650831459099	0.000151957208991385	0.606461208490582	8.47269851888171e-26
COL8A1	49	0.346394620222177	2.94757341810074e-08	0.576387487602113	6.52186487803181e-23
FERMT1	49	0.31204469109131	6.91587796757533e-07	0.505312182690293	3.73912107654033e-17
ITPR3	49	0.335042108041609	8.73124459999591e-08	0.631244510527869	2.03311234906335e-28
NME5	49	0.245092498596862	0.000113409740951881	0.479346649901994	2.29919667585807e-15
NR2F1	49	0.176617059670836	0.00576728051414287	0.541928456110262	5.97784435258842e-20
SEMA3E	49	0.252814749246686	6.73073902094833e-05	0.506428469348602	3.10748962591965e-17
EDNRA	48	0.226959880102875	0.000361968272853619	0.607843318701259	6.13682358993233e-26
HOXB4	48	0.291565880454736	3.79226222438627e-06	0.537002274753982	1.48843905075054e-19
MT1X	48	-0.332454903526433	1.11155645236832e-07	-0.547397356424137	2.13318281365958e-20
PAPSS1	48	0.29889907935825	2.09276692572584e-06	0.645228753340074	5.27653014133559e-30
TMEM156	48	0.183184686944152	0.00416842555857417	0.663424983135761	3.39389662912519e-32
TSHZ3	48	0.214948161649256	0.000743688097908522	0.548721634450513	1.65740516585487e-20
ABLIM2	47	0.403242690624523	6.4458411276838e-11	0.567125616517245	4.41292318274625e-22
IGF2BP2	47	0.279654400365687	9.6210129837969e-06	0.518413717889358	4.08139829466545e-18
PFKP	47	0.258801866236663	4.44000596787465e-05	0.530844040576279	4.56013829034726e-19
COL4A2	46	0.271182788625437	1.818269692545e-05	0.600357367956455	3.45584065102433e-25
LTBP4	46	0.27657042491757	1.21594454153195e-05	0.581451126566933	2.234452828015e-23
MSRB3	46	0.211884062586436	0.000888211557339605	0.578989073350625	3.7702551461382e-23
TCF21	46	0.157676906012083	0.0138674751339278	0.528503653041063	6.93724597486706e-19
ZNF827	46	0.37348343419999	1.84459286022703e-09	0.563915987582479	8.44181743069585e-22
APOBEC3C	45	0.137984253429578	0.0315420613218033	0.619362009301404	3.92073742653282e-27
APOD	45	0.0967411497048215	0.132633195562446	0.482289935904993	1.46671161863918e-15
FAM198A	45	-0.277228393036185	1.15696364164204e-05	-0.518862183507228	3.77696070353809e-18
GABRP	45	0.207491153389777	0.00114086240545245	0.489611844673507	4.70397185051976e-16
HTR2B	45	0.370944998400412	2.41825259548594e-09	0.596633826908168	8.02834016965796e-25
LRRC49	45	0.216154201804477	0.000693011897114834	0.522416278790631	2.03502343837231e-18
MMP2	45	0.137781313192132	0.0317953969726617	0.574300884671532	1.00863958193382e-22
PCDHB12	45	0.274490766391623	1.42168512032582e-05	0.542120835013759	5.76687391297499e-20
SLFN12	45	0.197404149056183	0.00198919757629414	0.583487115071999	1.44488005758658e-23
C12orf75	44	0.226265882825379	0.000377739454514476	0.573475197859046	1.19755995685216e-22
CASTOR3	44	0.342219158489086	4.41692427858396e-08	0.559468393245215	2.05013166671041e-21
EVA1C	44	0.290650142491864	4.07980221935337e-06	0.569089185648603	2.95709948279304e-22
LAYN	44	0.264796028922097	2.89773668250638e-05	0.506687397418246	2.97665019698129e-17
MAP1B	44	0.0530661788708515	0.410203848341469	0.550350383644375	1.21328619798712e-20
RIN2	44	0.209934720291953	0.000993180810006904	0.563380460796227	9.40030521417286e-22
CPZ	43	0.377581893883225	1.18541133611388e-09	0.495231149302994	1.92904391260403e-16
CTNND2	43	0.0984322397333002	0.125963938610782	0.456738184739626	6.31473690005779e-14
HMGN4	43	0.310698991436322	7.76521223006258e-07	0.574126207449046	1.04598932782897e-22
ADAM28	42	0.161586114512718	0.0116527671131433	0.572056546476196	1.60662769070474e-22
ENDOD1	42	0.21824690420683	0.000612579557348053	0.581676097183388	2.12968242269863e-23
F2R	42	0.127112351382853	0.0477817471831753	0.552919003827869	7.39298705369744e-21
ITGB8	42	0.0868699665666612	0.177099638741718	0.532413353456293	3.43563949989858e-19
MAP2	42	0.134591907374743	0.0360102338939488	0.585368662208508	9.63098792128384e-24
OAF	42	-0.225184164209869	0.000403599178320434	-0.580724122711406	2.60891179335263e-23
FGD5	41	0.218253669716903	0.000612334139110032	0.526273855149046	1.03152510766189e-18
GLRB	41	0.327547179527618	1.7466107356611e-07	0.502929772406674	5.5372762057915e-17
IGFBP6	41	0.377967552554196	1.13674030062566e-09	0.591822317382643	2.34783748234888e-24
JHY	41	0.150564262700456	0.0188560153358112	0.519100948363197	3.62408188089985e-18
SSPN	41	0.225962259528444	0.000384838065865904	0.508086616558983	2.35775205330302e-17
VWF	41	0.309209367784918	8.82166121861989e-07	0.584780390484728	1.09363131729477e-23
DCN	40	0.222404183315068	0.000477787432876656	0.621943087023639	2.08388321339622e-27
GSDME	40	0.276558627723632	1.21702763071025e-05	0.476637497552308	3.46440444131414e-15
SLC28A3	40	0.054432906457529	0.398235728513698	0.457874495605651	5.37706686955353e-14
AOX1	39	-0.302731005320855	1.52391184617579e-06	-0.53964139742189	9.14719318230761e-20
ELOVL7	39	-0.00604626886342726	0.925294346805058	0.468828948856092	1.10691615330983e-14
GRAMD1B	39	-0.000224225759595269	0.99722551292955	0.474843601871503	4.53592123127148e-15
IFI27L2	39	0.372935348821603	1.95604348529242e-09	0.594673960790833	1.24566520712187e-24
CAVIN1	38	0.264464766336806	2.96768209696785e-05	0.593149285562551	1.74951047113309e-24
GLT8D2	38	0.208548127032196	0.00107466729120431	0.579135706899814	3.65504732863248e-23
LRRC32	38	0.267248487800662	2.4263009115126e-05	0.577213143515415	5.48362509384068e-23
LRRC7	38	0.0808579108802528	0.209112898674308	0.510731365396357	1.51315889899578e-17
PIWIL4	38	0.26376715611616	3.1202300853299e-05	0.579514214664264	3.37342723146032e-23
PTPDC1	38	0.309983164639404	8.25680098990847e-07	0.555878092702187	4.15587401807058e-21
SCN7A	38	0.0435245589258964	0.49948365005586	0.486749188437612	7.36145406544937e-16
MMP7	37	0.251117589661264	7.55929948317148e-05	0.496672646169564	1.53068037865761e-16
OSBPL3	37	0.237097167284303	0.000191289435616058	0.591724737101127	2.39904927889643e-24
SPIN4	37	0.275295078632786	1.33848136219096e-05	0.557938395981228	2.77339567511297e-21
TUSC3	37	0.189900296320054	0.00295789126224589	0.616357499057127	8.12281298070437e-27
C6	36	-0.41045210349129	2.71664943436782e-11	-0.532287244404196	3.51490059891226e-19
CD47	36	0.148288923501359	0.0207514712318719	0.524581368368346	1.39126869828716e-18
F3	36	0.235375832110244	0.000213587400587451	0.548974379134271	1.57926828785043e-20
HSPB6	36	0.253432083607703	6.45113290986393e-05	0.565481925306698	6.1570969947843e-22
RBP1	36	0.386492166877539	4.43678237123006e-10	0.530223189942078	5.09860562608511e-19
SLC17A2	36	-0.288056719067914	5.01110615170643e-06	-0.550925752893689	1.08625583819455e-20
ADGRV1	35	-0.412895211314317	2.01753554251789e-11	-0.599845169109377	3.88322848011323e-25
EPHB3	35	0.284466363559578	6.63901586333522e-06	0.465912589047957	1.69536052836514e-14
CAV1	34	0.13677177550978	0.0330815429685307	0.537780390872018	1.28997713063553e-19
GAPT	34	0.151663597224753	0.017995429226763	0.560724657904171	1.5978019700428e-21
GLI3	34	0.0701165048368113	0.276280549729357	0.58424562833575	1.22730625167772e-23
GUCY1B1	34	0.204358058893214	0.00135970350141984	0.555246444688456	4.70186352147974e-21
HSPA2	34	0.287520649583996	5.22734661573337e-06	0.550000029239064	1.29767255144208e-20
MFGE8	34	0.271032205359707	1.83860943309678e-05	0.600718910177556	3.18239846219939e-25
PLPP4	34	0.173712891841085	0.00663512800630739	0.469893234812397	9.4647266168378e-15
ROBO1	34	0.00940406999059171	0.884045892073964	0.535299098345473	2.03332450242329e-19
ATP10A	33	-0.000320865634207969	0.996029734999809	0.511652373364026	1.29543439371044e-17
BARD1	33	0.192999151739095	0.00251521765786537	0.552926300972438	7.38254505345944e-21
C4A	33	-0.260175388029843	4.03005724901029e-05	-0.496899427552314	1.47583239346393e-16
GBGT1	33	0.303634385856053	1.41317201890273e-06	0.53017382885442	5.14400113072044e-19
GNG11	33	0.260498235839106	3.93902010709016e-05	0.561261215877581	1.43596867116201e-21
SCD5	33	0.235310610996434	0.000214478161113091	0.472587955225407	6.35125819419557e-15
SLC25A12	33	0.128623656311619	0.0451736786574697	0.567540353122141	4.0560264839208e-22
ATP8B2	32	0.159170521499425	0.012981098389807	0.515356367288473	6.90250746448565e-18
FLNC	32	0.23268469166072	0.000253359465068009	0.478794973306539	2.50012296158736e-15
SLCO3A1	32	0.281490717805271	8.35773844522047e-06	0.568793179806961	3.14158966012097e-22
STXBP1	32	0.187763171286195	0.00330314017028853	0.552512047203614	7.99888730087869e-21
CCND2	31	0.201319837058428	0.00160804476027856	0.556006249891686	4.05295555480209e-21
EPB41L4A	31	0.105570814558587	0.10063319573536	0.494710955880954	2.09641971992033e-16
MTFR1	31	-0.402592278055957	6.96134234709659e-11	-0.573838068181907	1.11059364110998e-22
RAP2C	31	-0.259928710316051	4.10094913645511e-05	-0.521740960972601	2.2900426788163e-18
TRAK2	31	0.348313879532416	2.44263291342413e-08	0.545977315301846	2.79264207663254e-20
COL4A1	30	0.275032560964432	1.36511687281618e-05	0.60699351975943	7.48432323795498e-26
EHF	30	0.195823602606967	0.00216513787976623	0.545718071419697	2.93300451095023e-20
NOTCH3	30	0.26547278645052	2.75965228248092e-05	0.545643989763688	2.97437221820885e-20
SYT11	30	0.16702332583231	0.00909240162263239	0.604792903357998	1.24795175734328e-25
TCEAL3	30	0.33634261116545	7.72687357593914e-08	0.51841352110651	4.08153702377404e-18
AQP7	29	-0.192039676658131	0.00264537608095454	-0.513803593866185	8.99558056989402e-18
LAMP5	29	0.260854055605197	3.84093364237766e-05	0.521379979040781	2.43896020347367e-18
MT1A	29	-0.206191891425252	0.00122735692558934	-0.466659615953013	1.52056180317218e-14
RHNO1	29	0.33880343000133	6.12221586965575e-08	0.547188291601652	2.21965928811381e-20
PRMT2	28	0.391655442163876	2.47637938697026e-10	0.487571527928787	6.47555329946107e-16
CCBE1	27	0.110838885935506	0.0846690793225809	0.505806049568979	3.44550610384663e-17
CCDC112	27	0.255281249807321	5.67755674724875e-05	0.514929872165204	7.42434537927911e-18
FAM189A2	27	0.271008029643041	1.84189491925062e-05	0.454980698328638	8.08758338307818e-14
LRRN1	27	0.0841320993464766	0.191197177549969	0.468649906559373	1.13640242972269e-14
NPR3	27	0.180998894440843	0.00464956797893429	0.479306972791675	2.31310405361685e-15
RTN1	27	0.222909313987239	0.000463431145718037	0.408900692846326	3.27750928158811e-11
SH3PXD2B	27	0.245180654919306	0.00011274683160233	0.40487140680298	5.31239245139748e-11
TIMP2	27	0.210359092844713	0.000969401926443501	0.597376553551826	6.79182185212313e-25
AGXT2	26	-0.138533726253415	0.030864759511072	-0.50378772563555	4.80882947817477e-17
B3GALNT1	26	0.00509949210380375	0.936965935768424	0.503837396733719	4.76966249717735e-17
C2CD2	26	0.2061159293723	0.00123259546450568	0.52461470605463	1.38311630416567e-18
CLDN10	26	0.24302921461993	0.000130008754234921	0.497101964507028	1.42847889182847e-16
IQCA1	26	0.298805545714152	2.10891406387287e-06	0.407546895524142	3.85771172934631e-11
LOXL2	26	-0.0391848188692509	0.543243973356668	0.433437765702793	1.5001385419837e-12
LRRC1	26	-0.00756612675213748	0.906592393528712	0.480930957155745	1.80601011971212e-15
METTL24	26	-0.00013784583679057	0.998294344195577	0.495000754214575	2.00149486045397e-16
RALGPS1	26	0.359924069383125	7.62785103650444e-09	0.431289764604081	1.98497484343321e-12
TMEM144	26	0.218384459227975	0.000607607594314547	0.600276176967363	3.52035800631493e-25
AIF1L	25	0.169041598674609	0.00827739849102154	0.490169445502913	4.30891004489904e-16
FZD7	25	0.226897847134158	0.000363352675646773	0.472525238758836	6.41075593107456e-15
ITGBL1	25	0.0938413310047252	0.144697488486227	0.515134731148143	7.16903335092984e-18
MUM1L1	25	0.241485209695504	0.000143890099399752	0.45455932775422	8.5801023509544e-14
PHLDB1	25	0.242877004528152	0.000131319315253809	0.567147233663105	4.39358082268888e-22
RPA3	25	-0.363539326715627	5.25799847809902e-09	-0.517802936687241	4.53503616067316e-18
SNCAIP	25	0.168633097855254	0.00843690830587718	0.48287800299112	1.34002368370788e-15
CACNB3	24	0.28060481402312	8.94613007260575e-06	0.488950838625683	5.21839895774369e-16
IFT57	24	0.194095147057816	0.00237368090690644	0.589451990766754	3.95737754313805e-24
PCDH18	24	0.183843355972589	0.00403250818744113	0.523708370209205	1.62236065181176e-18
SLC25A37	24	-0.255759069878149	5.49235866938938e-05	-0.477310725162564	3.1298900596209e-15
VEPH1	24	0.134917755528792	0.0355589590568381	0.39958070808659	9.9189306843557e-11
CLIP3	23	0.311482458673719	7.25931017386597e-07	0.510669523144856	1.52900017010769e-17
PROCR	23	0.209592104008975	0.00101276889821592	0.461795559649078	3.07366014874396e-14
CCR6	22	0.293058912342653	3.36442627606755e-06	0.534229174194226	2.47127398216375e-19
COL6A2	22	0.0795481558107327	0.216607996873758	0.400981197803098	8.41680639230175e-11
FSTL3	22	0.223693012637487	0.000441947334203953	0.458632432271295	4.82877658753091e-14
PDIA5	22	-0.14262967594762	0.0261961633905163	-0.500992628703105	7.60282136791573e-17
ZBED6CL	22	-0.1832199632724	0.00416104285211894	-0.532991940306797	3.0939149287665e-19
ADCY5	21	0.123563190738715	0.0544040383530055	0.423061844334017	5.69864728281393e-12
C2orf40	21	0.0434030920483244	0.500682658097403	0.421052419663665	7.34102419333227e-12
IQCK	21	0.270430855811988	1.92200319181379e-05	0.483105098405967	1.29402270784179e-15
MYLIP	21	0.134472445809822	0.036176890238015	0.483138428257893	1.2874027399794e-15
PRSS23	21	0.245456106489421	0.000110698846963986	0.507185927028341	2.73976793918879e-17
SNTB1	21	-0.298138989983901	2.22747599151383e-06	-0.46673397531922	1.50415882044081e-14
CFI	20	-0.222202738793289	0.000483626802156638	-0.507129897798423	2.76544034084821e-17
DACT1	20	0.183183990164891	0.00416857150090845	0.558549427213665	2.45857757508495e-21
LOC153684	20	0.309816861334605	8.37519969394514e-07	0.519228993540489	3.54461364817578e-18
NTRK2	20	0.0838892480443155	0.192486178625589	0.431603460701491	1.9056643616856e-12
SDHAF4	20	-0.281901526020089	8.09754298020844e-06	-0.495362565788665	1.88887544516154e-16
AJAP1	19	0.240870625716944	0.000149792056843364	0.473480684510092	5.56068372591671e-15
ARMCX2	19	0.240078136904774	0.00015773702839407	0.527132135750943	8.85751962698818e-19
IGFBP3	19	0.180893318809194	0.00467402467379913	0.433214755986599	1.54453766759919e-12
MRPL2	19	-0.302404381443401	1.56595449394365e-06	-0.578680199020287	4.02474702142826e-23
PLCB4	19	0.0574720969482557	0.372382539146885	0.466020130218339	1.66903694355509e-14
PNMA2	19	0.331071324239714	1.26360348613852e-07	0.499127613091379	1.02968655990618e-16
RARB	19	0.212517938299983	0.000856345140432252	0.509853136254164	1.75400251580259e-17
TREM2	19	0.15104280379895	0.0184771010114501	0.37209482297159	2.13972723744822e-09
ZNF521	19	0.139125057964418	0.030149761424201	0.501973572499186	6.47687131313705e-17
CD248	18	0.265840305397721	2.68729326768983e-05	0.422101205646668	6.43343252594974e-12
FBN1	18	0.0667995741825464	0.299693020684334	0.552922469996123	7.38802526000615e-21
GIMAP7	18	0.141050592106834	0.0279187437025655	0.425207060827616	4.3405827163183e-12
GULP1	18	0.0312169473632504	0.628220564272023	0.477219042560226	3.17351393629098e-15
LINC01554	18	-0.324905104809365	2.22042219016541e-07	-0.491676082316596	3.39688660146129e-16
OGFRL1	18	0.172846788465902	0.00691562313622325	0.61762002809261	5.986763465234e-27
SEMA3A	18	0.260982985875231	3.80596443948442e-05	0.514089215488087	8.56871469495704e-18
TUBA1A	18	0.225750183472578	0.000389869608349292	0.496663390010917	1.53296092808587e-16
FAM180A	17	0.0579182754780317	0.368676046925085	0.457916203691538	5.34537468363751e-14
FLRT2	17	0.144272570901864	0.0245016654107702	0.494501800911395	2.16765538491386e-16
AP3M2	16	0.376614971957482	1.31648234725665e-09	0.487932938591021	6.1200612187737e-16
CACNA1C	16	0.168625703498111	0.00843982062649951	0.54922973717467	1.50400149094222e-20
DUSP18	16	0.270934056174653	1.85198248708083e-05	0.47339201219769	5.63469002032942e-15
NDN	16	0.246271514967577	0.00010483882729967	0.494884812180196	2.03895595920406e-16
SYTL2	16	0.107856989749625	0.0934346125069477	0.502045390322516	6.40118182222295e-17
TRPV6	16	0.3016015808465	1.67405019683667e-06	0.458175413590279	5.15246442117087e-14
CAMK1	15	-0.106074848326458	0.0990095155426713	-0.480302989199004	1.9876800982845e-15
CRISPLD2	15	0.224451357128999	0.000422041397789103	0.573168352936292	1.27629928773181e-22
ERP27	15	0.333314064175922	1.02616692341937e-07	0.461298965981929	3.30057292910343e-14
FMO2	15	0.235836954495656	0.00020738740468501	0.471608109684485	7.34567853926562e-15
LINC00921	15	0.18489674192551	0.00382343346072546	0.489854353402838	4.52797656384012e-16
PRELP	15	0.087888376813012	0.172057030715778	0.461701868264373	3.11527108331644e-14
SEMA3D	15	-0.0504889488868397	0.433341498962448	0.533638222894588	2.75158172085696e-19
CKMT2	14	0.300138153533226	1.88968968103588e-06	0.478028043809986	2.80824358581763e-15
EVC	14	0.183971045527184	0.00400662663497092	0.373767358515568	1.78930128979202e-09
LRRC17	14	0.0254958440850193	0.692506484729349	0.477946170395397	2.84325362942979e-15
NEXN	14	0.204865569583489	0.00132182511131074	0.52980255603605	5.49839844276433e-19
PRKD1	14	0.176757674429627	0.00572796888432254	0.472305935053406	6.62312160760622e-15
ZNF83	14	0.190898469360338	0.00280813659552566	0.562252706957769	1.17821065252499e-21
AGPAT4	13	0.0292999223653745	0.649481141551086	0.499237049652421	1.01157355507767e-16
ANGPT2	13	0.0529384905361659	0.411332732134149	0.401938313075706	7.5199680266259e-11
ANKRD50	13	0.278217587342144	1.073373369795e-05	0.56044169508176	1.69023604891531e-21
C9	13	-0.147132103138835	0.0217769308275998	-0.389181103932367	3.27890068584236e-10
DNAH7	13	0.216913643200538	0.000662758196649793	0.439820612291834	6.45097956415569e-13
HMGB2	13	0.248484563538449	9.03669431166063e-05	0.469791284145024	9.60799633214076e-15
LETM1	13	-0.195116503520339	0.00224834619036072	-0.439085812431766	7.11557022471673e-13
MUSK	13	0.254837459076881	5.8548163451892e-05	0.473379074001428	5.6455685218214e-15
PLVAP	13	0.278206516170723	1.07427637345907e-05	0.54936483525974	1.46561854998983e-20
TFF3	13	0.277132079787714	1.16542439024063e-05	0.457342001917968	5.79817984003297e-14
ZNF154	13	0.207146749662986	0.00116322746202154	0.470570860047552	8.56417421866049e-15
ARL6IP5	12	0.241370134146019	0.000144978359953285	0.516599090311525	5.57863358731355e-18
C18orf54	12	0.171750961107732	0.00728565997974339	0.475005597463964	4.42715490875048e-15
C1orf116	12	0.166032563605006	0.00951794359799714	0.370477210501319	2.54133877931406e-09
CTSK	12	0.235911991642106	0.000206394531883682	0.477603394739427	2.99452313115443e-15
STARD5	12	-0.27253865061611	1.64448075700376e-05	-0.430189683757018	2.2893499186795e-12
STAU1	12	-0.265654501866534	2.72364815741857e-05	-0.512808856547864	1.0651407980805e-17
TMEM51	12	0.204476610340271	0.00135076732995165	0.491926337298829	3.26494401561868e-16
CAMK1G	11	0.38630267358836	4.53188709063584e-10	0.450360207596627	1.53964331288745e-13
CHST4	11	0.19492776334229	0.00227104329363517	0.433791956599419	1.43216802687328e-12
FGD1	11	0.19748766324831	0.00198027439584764	0.409004509442539	3.2367007146099e-11
GLG1	11	0.228089887389395	0.000337591971583615	0.462308355419804	2.85535746255591e-14
IFRD2	11	-0.114874296080269	0.0738726565963482	-0.505417930583774	3.67425664225313e-17
LHFPL6	11	0.194894435441627	0.00227507276892247	0.479598047473366	2.212960898931e-15
MYH11	11	0.0751684020012578	0.243061052791812	0.431757110248802	1.86795331267094e-12
NAP1L3	11	0.158909620770839	0.013132241534065	0.425872385124128	3.98760183638375e-12
PLPBP	11	-0.37762157971987	1.18031116981405e-09	-0.466883299033992	1.47174021684222e-14
RGS4	11	0.264586084227488	2.9418830282572e-05	0.493052145589795	2.73086984479946e-16
ABCC4	10	0.22520653019935	0.000403048250753787	0.515012490202041	7.32032457595984e-18
COL4A3	10	0.231119876942235	0.00027955530105142	0.479844737537563	2.13141985827914e-15
DCP2	10	0.230920055645305	0.000283076343738017	0.492641740208024	2.91483088096751e-16
EDN1	10	0.120879941241562	0.0599011098495304	0.469680943710562	9.76544588384608e-15
GLI2	10	0.234898634190606	0.000220185346179529	0.40865714874671	3.37521594826424e-11
HDGFL3	10	0.209031950235605	0.00104556091822246	0.5368859067767	1.520588508947e-19
ITGA8	10	-0.0279635752520453	0.664472767267589	0.457693924200897	5.51640618786731e-14
KCNS3	10	0.24801393804267	9.32778132992704e-05	0.408953749849363	3.2565913391479e-11
NALCN	10	0.0999029441453945	0.120377534770441	0.466145182502079	1.63892926865512e-14
PMP22	10	0.024998583338593	0.69820799294551	0.460087999778661	3.92475285580161e-14
CRIM1	9	0.0626964277512558	0.330424580137484	0.501334752098498	7.18989375603215e-17
GCNT4	9	-0.000128373923556502	0.998411546152266	0.442588133825812	4.44954924991111e-13
ID4	9	0.291793591403553	3.72381805902836e-06	0.429942304401494	2.36381734637118e-12
PACRG	9	-0.178253899498759	0.00532430279351884	-0.398723614323073	1.09634386437643e-10
RALYL	9	0.176906689504831	0.00568657103209673	0.393316028597822	2.04847353839856e-10
S100A10	9	0.189118906251171	0.00308013556941008	0.453212619456733	1.03588056796577e-13
ARAP3	8	0.192055791180239	0.00264314046182453	0.489450404174239	4.82482946934107e-16
ATL1	8	0.170665249185082	0.00766959078738715	0.468742388142252	1.12107711251466e-14
CHST3	8	0.242727221441091	0.000132621047757112	0.43223148125573	1.75605815335839e-12
CXCL12	8	0.180257368437328	0.00482380712416368	0.445189912708362	3.12844733636457e-13
ESPNP	8	-0.158125240768441	0.0135959961957568	-0.44060869637035	5.80549957386172e-13
KIT	8	-0.035913991963809	0.57743395819377	0.452623093576252	1.12463704288436e-13
MRC2	8	0.196047453207296	0.00213938677772785	0.487934688315815	6.11838751568604e-16
SLC19A3	8	-0.253640578142848	6.35919489983985e-05	-0.460200777532871	3.86206260429817e-14
TC2N	8	0.220936041972196	0.000521887187087232	0.560158674168108	1.78794217853076e-21
ACTA2	7	0.183949824794978	0.00401091748046432	0.516987379728458	5.21861366361921e-18
DCK	7	0.166907504132392	0.0091412612269323	0.481005594574319	1.78552935644767e-15
NFASC	7	0.0477444944551686	0.458785592265128	0.470964439319765	8.08017290784857e-15
NPY5R	7	0.162149090764788	0.0113609750173813	0.449970421760035	1.62485627980392e-13
PPP1R2	7	0.152854501505272	0.01710193421304	0.49718179238245	1.41022680467427e-16
A2M	6	0.243422675216148	0.000126677506117086	0.396319184165637	1.4496584610938e-10
ANK3	6	-0.0638216322160817	0.321802116699984	0.409465639594127	3.0613321834624e-11
APOF	6	-0.253784474706796	6.29646249124604e-05	-0.36724281852216	3.57437735296448e-09
CACNA2D1	6	-0.0084163085042825	0.896152586526336	0.546225851003469	2.66428210667519e-20
CHST10	6	0.229520661135616	0.000308916369650617	0.427276997156408	3.33179984576669e-12
FBLIM1	6	0.0585322683484682	0.363612931382754	0.395245444465718	1.6410755657252e-10
FMNL3	6	0.122763856680415	0.055996045027164	0.480024033973692	2.07400766000519e-15
GSTP1	6	0.288534668244668	4.82551292016525e-06	0.520538042902582	2.82419150470797e-18
HDDC2	6	0.303874802301079	1.38502238029809e-06	0.474602535826844	4.70263174784643e-15
IGFALS	6	-0.256534350725006	5.20391885003172e-05	-0.466399935109211	1.57922827732933e-14
LGR6	6	0.0186949898619738	0.771855461849845	0.412493697503497	2.11898820966351e-11
OLFML3	6	0.224208103669191	0.000428334103375725	0.481134431013077	1.75070974016675e-15
SKAP2	6	0.218369079301496	0.000608161646933054	0.478272538023963	2.70618665317085e-15
STK4	6	0.113563291400165	0.0772502147392311	0.485731553896542	8.62320398705354e-16
STXBP5	6	0.144165201683202	0.0246094506584111	0.542460141584309	5.41245625432181e-20
TAGLN	6	0.0587634720749958	0.361717633142289	0.444751109318413	3.32064375466278e-13
TLL1	6	0.0750261611690132	0.24395643576654	0.431957460374755	1.81987141941502e-12
TMEM47	6	0.209147836541867	0.0010386977622155	0.472289948543129	6.63886864122039e-15
BHLHE41	5	0.0958596127356269	0.136215855661345	0.385887900668556	4.74700837461941e-10
CAV2	5	0.150389251857679	0.0189962679113855	0.431354852318965	1.96825884518889e-12
CCNI	5	0.163277587095522	0.0107954199616943	0.444846700490577	3.27781692041892e-13
DAAM2	5	0.133266548208224	0.0378960858481733	0.356774999996079	1.05078937829788e-08
EPHA4	5	0.102011549416827	0.112706713884092	0.391042444296974	2.65530326046318e-10
FKBP10	5	0.00474715599277266	0.941313006553428	0.386985968492774	4.19795342342647e-10
GLB1L	5	0.172391410047455	0.00706730710738542	0.404651756235664	5.45310214004165e-11
HPS3	5	0.0908539683205793	0.157981708365018	0.434321730772488	1.33607286443412e-12
HSPB1	5	0.310357249588914	7.99629981681303e-07	0.444718380228332	3.33543218229577e-13
MOB3B	5	0.152652653032158	0.017250595525195	0.447580465604243	2.25740688106369e-13
MT1E	5	-0.203352551923171	0.00143770409274436	-0.388672719899649	3.47257145218613e-10
MT1F	5	-0.182084397408868	0.00440470792216624	-0.38642768137065	4.46892761270046e-10
MT1G	5	-0.213721831776784	0.000798705333546083	-0.440362095630781	6.00038750554995e-13
MT1H	5	-0.195877809573021	0.00215887629350968	-0.389133749795168	3.29648832945298e-10
MT1M	5	-0.174609836668243	0.00635540173961464	-0.356462900011755	1.0844779233871e-08
PLA2G16	5	-0.147352156193813	0.021578556817433	-0.434558590148996	1.29517090140588e-12
RGS14	5	-0.0926073122658341	0.150077958053099	-0.460711824347187	3.5900342629525e-14
SFRP5	5	0.186143356710282	0.00358868449898212	0.392632088137332	2.2152274273442e-10
SGIP1	5	0.208764713834501	0.00106154675013504	0.509461890557823	1.87304091756172e-17
UBE2E2	5	0.196735941430816	0.00206192445848365	0.416757268749845	1.25435149314201e-11
CH25H	4	0.250365411187186	7.9563693046871e-05	0.46590655846934	1.69684863140313e-14
CLSTN1	4	0.0478534274320128	0.457760063489437	0.389712163954976	3.08779283889862e-10
DENND2A	4	0.251390072588372	7.42010997610528e-05	0.412840867230412	2.03098519842929e-11
IQUB	4	0.162032724657406	0.0114207538120974	0.419127894603564	9.34143431365733e-12
KCTD12	4	0.142057308238464	0.0268096932438263	0.537696788324729	1.30998749248588e-19
METTL9	4	0.189375768023359	0.00303945489545604	0.473171616596818	5.82283131459481e-15
PMEPA1	4	-0.147161916980283	0.0217499621369898	0.358821823138655	8.53625383681656e-09
PTBP3	4	0.188231088607643	0.00322457266860765	0.477024475165954	3.26807190292751e-15
SCAMP1	4	0.0384319335712006	0.551024393351174	0.403609031185837	6.17202743861989e-11
SLC45A4	4	0.294631864883543	2.96361956660337e-06	0.423653395915289	5.28755005439292e-12
SLC9A1	4	0.20908802108322	0.00104223503408186	0.455801270173901	7.20643839984317e-14
SMCO4	4	-0.103723503938771	0.1067650079158	-0.399413509810782	1.01147906313977e-10
TSPAN15	4	0.219638171620289	0.000563981604530749	0.475984029439707	3.8224452727197e-15
CD34	3	0.00827031727397793	0.897944066447619	0.367804154047439	3.36983117607644e-09
DHRS2	3	-0.14773301872976	0.0212389090714148	-0.427757581890598	3.13254450346483e-12
EMILIN1	3	0.266139895229853	2.62963874457531e-05	0.454970897782289	8.09871861982697e-14
FCER1A	3	0.154655444601663	0.015824239384997	0.440523952503982	5.87176564549162e-13
FGF13	3	0.103593136983971	0.107208616126308	0.400801660781147	8.59624081122387e-11
GGH	3	-0.238873463533331	0.00017057250332908	-0.408240529312091	3.54896371061485e-11
HOXB3	3	0.201544225511888	0.00158837377088324	0.415214487432612	1.51770463365107e-11
ISYNA1	3	0.269165261505105	2.10935260053774e-05	0.519628348889787	3.30758482795575e-18
NCK2	3	0.208444621302809	0.00108099002729229	0.433707233044906	1.44814827280533e-12
PEX11A	3	-0.165446773274735	0.00977776662336402	-0.458301596954873	5.06103398377366e-14
PFDN1	3	0.273771080675314	1.50026858027395e-05	0.394278899499226	1.83420947140669e-10
SHROOM3	3	-0.220941530227466	0.000521715532081479	-0.435117401246023	1.20345078873083e-12
THPO	3	-0.161225622268457	0.0118430629848628	-0.477116026176293	3.22324050633619e-15
TLR1	3	0.0629702270111436	0.32831289419966	0.322378338415242	2.7874240218016e-07
UNC5B	3	0.174359021813167	0.00643254017015723	0.45862243090223	4.83564271717867e-14
WDR77	3	-0.134822788487088	0.035689983416903	-0.396021994755128	1.5003521938845e-10
ZNF287	3	0.106124909612966	0.0988493904730405	0.402358512705612	7.15623282065442e-11
AFAP1	2	0.0135648224340977	0.833375766697177	0.460678931262894	3.60696445335248e-14
ARMC12	2	-0.251046107065052	7.59621834313789e-05	-0.405596860013886	4.87229239597552e-11
ASPN	2	-0.00595487888948021	0.926420319510334	0.502291569722914	6.14825135151113e-17
CASQ2	2	0.0135294504914065	0.833803951741322	0.300180950718032	1.8830231721291e-06
CDC42SE2	2	0.0602617775012038	0.349584860356313	0.369963242487672	2.68356609974138e-09
CNN1	2	0.0936851663378687	0.145370152390412	0.397420515545413	1.27590233038325e-10
EAF2	2	0.116829857223861	0.0690584154265129	0.497024468598804	1.4464190999199e-16
EHD2	2	0.224233785778006	0.00042766564782682	0.49177996339858	3.34149499682154e-16
EPCAM	2	0.056276755772858	0.382425027186049	0.360224588330328	7.39685721460931e-09
FAM13C	2	0.0367685646133037	0.568404571673206	0.438325379489895	7.87356623434963e-13
FLT4	2	0.398772361505731	1.09012698809031e-10	0.345642224448053	3.17180937593453e-08
ITM2C	2	0.241501808732612	0.000143733755950524	0.443239060558527	4.07533145486842e-13
KIRREL1	2	0.031690625445407	0.623013292904662	0.394854075873035	1.71677370836822e-10
MEOX2	2	-0.00915011076708008	0.887156140000481	0.400153520752943	9.27546339163451e-11
MYB	2	0.176112445893423	0.0059103534484395	0.421938118845558	6.5670165449119e-12
NEK11	2	0.27286637200303	1.60490118444214e-05	0.42106336825601	7.33093487310007e-12
NOX4	2	0.237210990727275	0.000189894434267228	0.409296032945175	3.12473193237561e-11
OGN	2	0.0065029073304258	0.919670592022688	0.383705052489555	6.05276594713266e-10
PLCE1	2	0.127114731129553	0.047777543626189	0.496408727543409	1.59702736146357e-16
PRKG1	2	-0.101124338651156	0.115886259652127	0.315413731957679	5.16191143347718e-07
PTPN14	2	0.045059941661694	0.484459316437118	0.44617886547692	2.73423048442003e-13
R3HDM2	2	-0.297908607920721	2.26991400408092e-06	-0.420404823319656	7.96246539961757e-12
RNF227	2	0.270504032162063	1.9116672200233e-05	0.42655831995858	3.65300182605113e-12
SESN1	2	0.145370061630832	0.0234230359986055	0.399043531344216	1.05616400467815e-10
STARD3NL	2	0.0732158596870788	0.255553352878737	0.399233017523377	1.03304402357874e-10
STK35	2	-0.1178021898016	0.0667618214220753	-0.429415103785679	2.53047950316208e-12
TRPC3	2	-0.0924477699466563	0.150784507924116	-0.377464452033608	1.20062958937079e-09
ALKAL2	1	0.217576887910567	0.000637339863488856	0.404436180381737	5.59472100715487e-11
AMPD1	1	0.19330727876791	0.00247467032009088	0.408917708438524	3.27078662139858e-11
APCDD1	1	0.150962357480081	0.0185403324618446	0.414563865877896	1.64424227480979e-11
BBX	1	0.0661989634295906	0.304069053638419	0.33928405843443	5.84871715856928e-08
CCL28	1	0.16367987275456	0.0105999089495065	0.389090183492512	3.31274996389043e-10
COX7A1	1	0.273822279911145	1.49454478998842e-05	0.372345795708181	2.08320057596297e-09
EDIL3	1	0.0407809673884903	0.526931040799143	0.413634712778582	1.84290727536929e-11
EIF4E3	1	0.156617336198533	0.0145280542161278	0.405227943178959	5.09147407150799e-11
GYPC	1	0.277913723112877	1.09842087550975e-05	0.513028805505488	1.02613120572478e-17
KIF5C	1	0.188321245759022	0.00320963035723279	0.419506078530964	8.91045962765332e-12
MGAT4C	1	-0.000169349097411753	0.997904534758906	0.407026034609682	4.10657093286029e-11
MRPL32	1	-0.194281629452123	0.00235033300542396	-0.427021698538514	3.44261757280687e-12
MYOZ1	1	0.195126052830404	0.00224720333870184	0.340905765877326	5.01004540804814e-08
NCS1	1	0.146710882453915	0.022161055961453	0.425451380118424	4.20756138346124e-12
PCNX2	1	0.193807389801597	0.00241012284772109	0.456177059883478	6.83491135896336e-14
PDZRN3	1	0.0703449046415103	0.274715311938061	0.42738233186615	3.28709695408836e-12
PKHD1L1	1	0.037657331617715	0.559085662196677	0.324824620271252	2.23663676073997e-07
PRPS1	1	-0.231468835193538	0.000273503948136645	-0.45303846652973	1.06136274475498e-13
RERGL	1	-0.000133366108007816	0.998349774700912	0.409335755957234	3.10976974873351e-11
TGFB2	1	0.0170658163953414	0.791258057149331	0.408256972098412	3.54194445200355e-11
TMEM159	1	0.111354534733345	0.0832225867687728	0.436513676264457	1.00107929450736e-12
TWSG1	1	0.134456025870267	0.0361998480742197	0.353229067868318	1.50091753654459e-08
VCL	1	0.0175079209603718	0.785979552259784	0.365272823740738	4.39164717822808e-09
ZEB2	1	-0.0475474266979167	0.46064409670909	0.449162009572532	1.81652238490166e-13
ZNF702P	1	0.306397349821122	1.12021234379021e-06	0.390425059435095	2.84816380055961e-10

## Sheet: GSE_nodes_skyblue
names	nb_edges	Gene_Significance_Steatohepatisis	pval.Gene_Significance_Steatohepatisis	Module_Membership_skyblue	pval.Module_Membership_skyblue
ITGB5	35	0.383348031193793	6.29710473352031e-10	0.853020191439691	5.16373195225199e-70
PYGB	19	0.310509900292982	7.89227466815496e-07	0.792821305879247	9.57300884993407e-54
ST14	18	0.39648642366958	1.42186675053525e-10	0.799016587753391	3.71075666753908e-55
EEF1A2	15	0.412379831218498	2.14865153758396e-11	0.806947685607729	4.8805040560346e-57
CA12	11	0.356737113138309	1.05482439300325e-08	0.751659192310013	1.87097377931304e-45
HKDC1	11	0.391443267185471	2.53694363472181e-10	0.780022278126156	5.62509551815163e-51
TESC	11	0.419912044839162	8.4693712198374e-12	0.754090897682046	6.73487039996992e-46
AKR1B10	10	0.419032341708951	9.453497098318e-12	0.764165598576665	8.57399465321993e-48
P4HA2	10	0.329658139366174	1.43945630875246e-07	0.740802729699882	1.55635626143671e-43
CAP2	9	0.304903375241074	1.27052684990128e-06	0.743206655562357	5.96098163388842e-44
ERICH5	9	0.245427960960597	0.000110906498328176	0.725976162431905	4.61484708729689e-41
MAPK13	9	0.398675757707361	1.10248065883613e-10	0.721148069758157	2.71922459571522e-40
SPTAN1	9	0.3736060522347	1.82051415673954e-09	0.729925551695087	1.05126880263587e-41
CXCL6	8	0.361783845381971	6.30277533131138e-09	0.754560897854816	5.52033365604397e-46
CTNNA1	7	0.319366001706717	3.64568443600701e-07	0.685774368330717	4.16156177460148e-35
DEFB1	7	0.419247305447193	9.20320816349012e-12	0.698198783720294	7.66723441757972e-37
HEXB	7	0.227881842286739	0.000341961987386088	0.751258948082047	2.21111649250609e-45
MYH9	7	0.291434362388966	3.83233743978902e-06	0.673687352793092	1.68089568974264e-33
RPL39L	7	0.366442877425731	3.88674631090046e-09	0.741880363704828	1.013544792156e-43
S100A14	6	0.179991155521612	0.00488777830593343	0.582379591103585	1.8322801509568e-23
TMPRSS3	6	0.28087473802132	8.76281183210954e-06	0.664645397825234	2.38888085801268e-32
FAM3B	5	0.0719569815100599	0.263838878358387	0.519419288477993	3.42966008451507e-18
MUC13	5	0.377378588464782	1.21187548835544e-09	0.657849301382467	1.65356626479888e-31
SCUBE1	5	0.129763392319599	0.0432866518877013	0.472540568361932	6.39616292966276e-15
CAPN6	4	-0.000140430115159351	0.998262367295576	0.502898782651165	5.56551810218788e-17
CLEC4M	4	-0.355624398233134	1.18023376914967e-08	-0.744824869694462	3.10542962778391e-44
ESRP1	4	0.152234016499554	0.0175625157362164	0.593926686686478	1.47163241764351e-24
GPX3	4	0.34575693538275	3.13659012115805e-08	0.624485704258291	1.1116334462078e-27
HDAC11	4	0.224312224535581	0.000425630026818647	0.62315822763928	1.54439623212749e-27
UQCRQ	4	0.278497115079263	1.05081132343892e-05	0.722702172982876	1.54269648077795e-40
ANO10	3	0.24571948414972	0.000108773291611033	0.574248766367449	1.01964410855704e-22
KRT7	3	0.254563713523823	5.96673969951197e-05	0.592948422103456	1.82933054314448e-24
POF1B	3	0.0649137788522989	0.313573864211286	0.449124388784478	1.82595981248518e-13
RPS27L	3	0.268035068113085	2.29114234372979e-05	0.627503626005369	5.23309695640887e-28
SPA17	3	0.264428060762896	2.97552979675159e-05	0.687078757219193	2.76205140415545e-35
ADRB2	2	-0.323940620708605	2.4223781800769e-07	-0.574308778056693	1.00698315006526e-22
ANXA11	2	0.276348982142105	1.23642826299011e-05	0.678636719687441	3.77665788035591e-34
ANXA2P2	2	-0.000222874752484581	0.997242229728232	0.544037139493147	4.02678825710419e-20
EPDR1	2	0.279887293355109	9.4513031464315e-06	0.649013468120079	1.90029453446026e-30
FUCA2	2	0.326478696423154	1.92517757885901e-07	0.649212369209874	1.80026924431112e-30
GAS8	2	0.251359409470577	7.43565215190703e-05	0.510573174432889	1.55400504434037e-17
LIPH	2	0.0491821078320726	0.445354850317025	0.435842403072566	1.09384471350383e-12
RASEF	2	0.0876568640675666	0.173193871681321	0.566926806131703	4.5947844696076e-22
TCEAL9	2	0.321855964970806	2.92085352576804e-07	0.65676939122224	2.2383893255872e-31
ZMAT3	2	0.221307759075128	0.000510378522875796	0.647426145264957	2.92148207676767e-30
ANXA2P1	1	0.235089669299802	0.000217521511119509	0.671927088634693	2.83878497850271e-33
ATP6V0D2	1	0.181452194452367	0.00454586397360682	0.436708196685619	9.75663117582196e-13
ATP6V1E1	1	0.27718562206124	1.16071369024265e-05	0.613692068663674	1.539970685623e-26
BAIAP2L2	1	0.396937955674015	1.34939095430578e-10	0.60890748209374	4.78213806390811e-26
C1orf210	1	0.0392649696643849	0.542418896815911	0.426801651425649	3.54100871080842e-12
EZR	1	0.333475128428977	1.01087755434427e-07	0.682478412488084	1.16133628680043e-34
FAM169A	1	0.06327140248387	0.326000137595256	0.578777193826807	3.94306157730601e-23
FCN2	1	-0.133558602241069	0.0374735034098817	-0.485924580405803	8.36862493009158e-16
KRT23	1	0.29657422667798	2.53130208945041e-06	0.594305561479361	1.35243511825107e-24
NIPAL2	1	0.0974381799858257	0.129852081730655	0.647575723973329	2.80575336772909e-30
NQO1	1	0.288174204236527	4.96486563129589e-06	0.591699434515895	2.41250703304579e-24
PDGFA	1	0.0736880367339617	0.252492484654898	0.520373177689329	2.9063300562516e-18
PDZK1IP1	1	0.216685242906966	0.000671726082082379	0.581820696972791	2.0649090208955e-23
PPIC	1	0.270877485034382	1.85973221167325e-05	0.591611705335601	2.45974577238703e-24
PVALB	1	-0.336257256578619	7.78923054668591e-08	-0.511359656309215	1.36107086648636e-17
SLC34A2	1	0.0210469624371322	0.744095920317669	0.433490077311245	1.48990536648018e-12
SLC35G1	1	0.310667543863308	7.78620724220395e-07	0.661172301825109	6.4613289955556e-32
SLC51B	1	0.222654433051454	0.000470624349763992	0.583545317686861	1.42692005767394e-23
TGFBI	1	0.202458267356342	0.00151049833019696	0.58194185927617	2.01213010990979e-23
