# Supplementary material for: SARS-CoV-2 receptor ACE2 is upregulated by fatty acids in human MASH
Source: JHEP Rep. 2023 Oct 13;6(1):100936. doi: 10.1016/j.jhepr.2023.100936 (PMC10698276; doi:10.1016/j.jhepr.2023.100936)
Supplement: Multimedia component 6 [file mmc6.xlsx]

## Sheet: TCGA_non-tumor_METAVIR
Anonymised case ID	BMI	ACE2	COL1A1	COL3A1	VCAN	METAVIR A	METAVIR F	ETIOLOGY
TCGA BC A10R		22.534	2970.62	7905.59	1729.16	1	0	No History of Primary Risk Factors
TCGA BC A10T		512.643	12805.2	13948.7	2657.35	1	0	No History of Primary Risk Factors
TCGA BC A10U		3940.59	20134.9	35871.4	2916.73	1	0	Alcohol consumption
TCGA BC A10W		669.432	29977.9	38807.5	1781.11	2	3	Hepatitis B
TCGA BC A10X		1717.5	10079.8	37175.4	2665.64	0	0	No History of Primary Risk Factors
TCGA BC A10Y	25.1429	0	8233.86	27003	1318.4	2	1	Alcohol consumption
TCGA BC A10Z		137.743	0	0	3911.26	3	3	No History of Primary Risk Factors
TCGA BC A110	37.8772	553.362	0	0	892.403	1	0	Alcohol consumption
TCGA BC A216	56.1422	1265.95	15360.8	34904.5	1084.4	3	1	No History of Primary Risk Factors
TCGA DD A113	23.6128	2728.68	9084.09	33019.1	1161.79	3	3	Other
TCGA DD A114	24.7252	2840.12	22501.9	57689.6	1919.53	2	3	Hepatitis C
TCGA DD A116	23.8367	4195.61	11821.2	26921.5	840.123	1	0	Hepatitis B
TCGA DD A118	26.2596	405.094	0	0	356.729	1	0	[Not Available]
TCGA DD A119	22.6562	2173.33	14956.8	52796.2	1920.16	3	3	Hepatitis B
TCGA DD A11A	27.5312	0	8690.57	32454.2	1370.59	1	2	Other
TCGA DD A11C	35.5532	219.86	13005.8	25296.8	381.598	0	0	[Not Available]
TCGA DD A1EB	21.1927	1123.26	2374.1	27847.4	1160.3	1	1	Other
TCGA DD A1EC	20.2848	66.0878	53014.5	121458	928.749	0	0	[Not Available]
TCGA DD A1EE	25.1429	607.464	24256.6	48498	2029.8	2	4	Hepatitis C
TCGA DD A1EH	21.847	111.777	9755.13	23154.3	301.691	1	3	Hepatitis B
TCGA DD A1EI	22.5306	3050.65	13215.8	47221.7	1515.91	2	4	Hepatitis B
TCGA DD A1EJ	26.986	0	13540.8	33470.8	1033.02	2	0	No History of Primary Risk Factors
TCGA DD A1EL	16.3024	4650.28	25216.6	70795.1	1425.32	2	3	Hepatitis B
TCGA DD A39V	26.0933	1228.88	3333.33	18749.8	792.753	2	3	No History of Primary Risk Factors
TCGA DD A39W	23.6203	149.858	2210.38	17689.1	256.77	0	0	No History of Primary Risk Factors
TCGA DD A39X	20.7756	0	0	3627.41	61.1709	0	0	No History of Primary Risk Factors
TCGA DD A39Z	22.4059	0	23991.8	25869.4	606.173	0	0	Alcohol consumption
TCGA DD A3A1	22.7904	129.629	9900.73	8984.77	792.563	2	4	No History of Primary Risk Factors
TCGA DD A3A2	26.8274	157.201	1789.05	16575.6	612.614	0	0	No History of Primary Risk Factors
TCGA DD A3A3	25.4581	0	6451.75	16094.9	584.208	1	2	No History of Primary Risk Factors
TCGA DD A3A4	18.1966	0	27176.7	52874.2	949.828	0	0	Other
TCGA DD A3A5	20.0692	2.88163	0	0	178.474	0	0	No History of Primary Risk Factors
TCGA DD A3A8	31.6001	5011.36	10110.2	26515.4	1045.49	2	3	No History of Primary Risk Factors
TCGA EP A12J		2142.77	12186.6	28336.2	2107.67	2	3	Hepatitis C
TCGA EP A26S	14.5266	0	0	8314.86	2297.97	2	0	Alcohol consumption
TCGA EP A3RK	31.8773	1168.88	6674.13	19438.4	544.062	1	0	Alcohol consumption
TCGA FV A23B		584.173	46717.7	93100.4	2853.52	3	3	Hepatitis C
TCGA FV A2QR		426.042	77336.4	123841	4006.48	2	3	Other
TCGA FV A3I1		792.525	7666.18	25726.2	680.15	1	1	Alcohol consumption
TCGA FV A3R2		594.422	8816.41	10190.5	654.982	2	1	No History of Primary Risk Factors
TCGA G3 A3CH	23.3556	1345.83	13019.8	30862.5	972.991	2	4	Hepatitis B
